# Supplementary material for: Creation of a milk oligosaccharide database, MilkOligoDB, reveals common structural motifs and extensive diversity across mammals
Source: Sci Rep. 2023 Jun 26;13:10345. doi: 10.1038/s41598-023-36866-y (PMC10293200; doi:10.1038/s41598-023-36866-y)
Supplement: Supplementary file 1 — Supplementary Tables. [file 41598_2023_36866_MOESM1_ESM.xlsx]

## Sheet: Sup. Table 1. Oligosaccharides
Supplementary Table 1. Alphanumeric oligosaccharide codes and corresponding structural composition for all milk oligosaccharides
Oligosaccharide Isomer Designation	Fucosylated	Acidic	Neutral	Basic Core Type	Full Oligosaccharide Structural Information
1_1_0_0_1a		Y			Neu5Gc(a2-3)Gal(b1-4)GlcNAc (3'-GLN)
1_1_0_0_1b		Y			Neu5Gc(a2-6)Gal(b1-4)GlcNAc (6'-GLN)
1_1_0_0_1c		Y			Neu5Gc+Gal(b1-4)GlcNAc
1_1_0_0_1d		Y			Hex+HexNAc+Neu5Gc
1_1_0_0_1e		Y			Hex+HexNAc+Neu5Gc
1_1_0_0_1f		Y			Hex+HexNAc+Neu5Gc
1_1_0_1_0a		Y			Neu5Ac(a2-3)Gal(b1-4)GlcNAc (3'-SLN)
1_1_0_1_0b		Y			Neu5Ac(a2-6)Gal(b1-4)GlcNAc (6'-SLN)
1_1_0_1_0c		Y			Hex+HexNAc+Neu5Ac
1_1_0_1_0d		Y			Hex+HexNAc+Neu5Ac
1_1_0_1_0e		Y			Hex+HexNAc+Neu5Ac
1_1_0_1_0f		Y			Gal(b1-4)[Neu5Ac(a2-3)]GlcNAc
1_1_0_1_0g		Y			Gal(b1-4)[Neu5Ac(a2-6)]GlcNAc
1_1_0_1_0h		Y			Hex+HexNAc+Neu5Ac
1_1_0_1_0i		Y			Hex+HexNAc+Neu5Ac
1_1_0_1_0j		Y			Hex+HexNAc+Neu5Ac
1_1_0_1_1a		Y			Hex+HexNAc+Neu5Ac+Neu5Gc
1_1_0_2_0a		Y			Neu5Ac(a2-8)Neu5Ac(a2-3)Gal(b1-4)GlcNAc (DSLN)
1_1_0_2_0b		Y			Hex+HexNAc+2Neu5Ac
1_1_0_2_0c		Y			Hex+HexNAc+2Neu5Ac
1_1_1_0_0a	Y		Y		Gal(b1-4)[Fuc(a1-3)]GlcNAc
1_1_1_0_0b	Y		Y		Hex+HexNAc+Fuc
1_1_1_0_0c	Y		Y		Hex+HexNAc+Fuc
1_1_1_0_0d	Y		Y		Fuc(a1-2)Gal(b1-4)GlcNAc
1_1_1_1_0a	Y	Y			Neu5Ac(a2-6)Gal(b1-3)[Fuc(a1-4)]GlcNAc (3'Sle)
1_1_1_1_0b	Y	Y			Hex+HexNAc+Fuc+Neu5Ac
1_1_2_0_0a	Y		Y		Hex+HexNAc+2Fuc
1_2_0_0_0a			Y		Hex+2HexNAc
1_2_0_0_0b			Y		Hex+2HexNAc
1_2_0_0_0c			Y		Hex+2HexNAc
1_2_0_0_0d			Y		Hex+2HexNAc
1_2_0_0_0e			Y		GlcNAc(1-6)GalNAc(1-4)Glc (bosiose)
1_2_0_1_0a		Y			Hex+2HexNAc+Neu5Ac
1_2_0_1_0b		Y			Hex+2HexNAc+Neu5Ac
1_2_0_1_0c		Y			Hex+2HexNAc+Neu5Ac
2_0_0_0_1a		Y			Neu5Gc(a2-3)Gal(b1-4)Glc (3'-NGc-SL/ 3'-GL)
2_0_0_0_1b		Y			Neu5Gc(a2-6)Gal(b1-4)Glc (6'-GL)
2_0_0_0_1c		Y			Neu5Gc-Gal(b1-4)Glc
2_0_0_0_1d		Y			2Hex+Neu5Gc
2_0_0_0_1e		Y			2Hex+Neu5Gc
2_0_0_0_1f		Y			2Hex+Neu5Gc
2_0_0_0_1g		Y			2Hex+Neu5Gc
2_0_0_0_1h		Y			2Hex+Neu5Gc
2_0_0_0_2a		Y			Neu5Gc(a2-8)Neu5Gc(a2-3)Gal(b1-4)Glc (DGL)
2_0_0_0_2b		Y			Neu5Gc-Neu5Gc-Gal(b1-4)Glc
2_0_0_0_2c		Y			2Hex+2Neu5Gc
2_0_0_0_2d		Y			2Hex+2Neu5Gc
2_0_0_0_2e		Y			2Hex+2Neu5Gc
2_0_0_0_2f		Y			2Hex+2Neu5Gc
2_0_0_1_0a		Y			Neu5Ac(a2-3)Gal(b1-4)Glc (3′-SL)
2_0_0_1_0b		Y			Neu5Ac(a2-6)Gal(b1-4)Glc (6′-SL)
2_0_0_1_0c		Y			2Hex+Neu5Ac
2_0_0_1_0d		Y			Neu4,5Ac(a2-3)Gal(b1-4)Glc
2_0_0_1_0e		Y			2Hex+Neu5Ac
2_0_0_1_1b		Y			Neu5Gc(a2-8)Neu5Ac(a2-3)Gal(b1-4)Glc (GSL)
2_0_0_1_1c		Y			2Hex+Neu5Ac+Neu5Gc
2_0_0_1_1d		Y			Neu5Ac(a2-8)Neu5Gc(a2-6)Gal(b1-4)Glc
2_0_0_1_1e		Y			2Hex+Neu5Ac+Neu5Gc
2_0_0_1_1f		Y			2Hex+Neu5Ac+Neu5Gc
2_0_0_1_1g		Y			2Hex+Neu5Ac+Neu5Gc
2_0_0_1_1h		Y			2Hex+Neu5Ac+Neu5Gc
2_0_0_1_2a		Y			2Hex+Neu5Ac+2Neu5Gc
2_0_0_2_0a		Y			Neu5Ac(a2-8)Neu5Ac(a2-3)Gal(b1-4)Glc (DSL)
2_0_0_2_0b		Y			2Hex+2Neu5Ac
2_0_0_2_0c		Y			2Hex+2Neu5Ac
2_0_0_2_0d		Y			2Hex+2Neu5Ac
2_0_1_0_0a	Y		Y		Fuc(a1-2)Gal(b1-4)Glc (2'-FL)
2_0_1_0_0b	Y		Y		Gal(b1-4) [Fuc(a1-3)]Glc (3-FL)
2_0_1_0_0c	Y		Y		2Hex+Fuc
2_0_1_0_1a	Y	Y			Hex2+Fuc+Neu5Gc
2_0_1_1_0a	Y	Y			Neu5Ac(a2-3)Gal(b1-4)[Fuc(a1-3)]Glc
2_0_1_1_0b	Y	Y			2Hex+Fuc+Neu5Ac
2_0_1_1_1a	Y	Y			2Hex+Fuc+Neu5Ac+Neu5Gc
2_0_2_0_0a	Y		Y		Fuc(a1-2)Gal(b1-4)GlcFuc(a1-3) (DFL)
2_0_2_0_0b	Y		Y		2Hex+2Fuc
2_0_2_0_0c	Y		Y		2Hex+2Fuc
2_0_2_0_0d	Y		Y		2Hex+2Fuc
2_1_0_0_0a			Y		GalNAc(a1-3)Gal(b1-4)Glc (a 3'-GalNAcL)
2_1_0_0_0c			Y		GlcNAc(b1-3)Gal(b1-4)Glc
2_1_0_0_0d			Y		GlcNAc(b1-6)Gal(b1-4)Glc (6'-GlcNAcL)
2_1_0_0_0e			Y		Gal-Gal(b1-4)GlcNAc
2_1_0_0_0f			Y		Gal-Gal(b1-4)GlcNAc
2_1_0_0_0h			Y		HexNAc-Gal(b1-4)Glc
2_1_0_0_0i			Y		HexNAc-Gal(b1-4)Glc
2_1_0_0_0j			Y		HexNAc-Gal(b1-4)Glc
2_1_0_0_0k			Y		2Hex+HexNAc
2_1_0_0_0l			Y		2Hex+HexNAc
2_1_0_0_0m			Y		2Hex+HexNAc
2_1_0_0_0n			Y		2Hex+HexNAc
2_1_0_0_0o			Y		2Hex+HexNAc
2_1_0_0_0p			Y		2Hex+HexNAc
2_1_0_0_1a		Y			2Hex+HexNAc+Neu5Gc
2_1_0_0_1b		Y			2Hex+HexNAc+Neu5Gc
2_1_0_1_0a		Y			GalNAc(b1-4)[Neu5Ac(a2-3)]Gal(b1-4)Glc (GM2 tetrasaccharide/GM2 tetra)
2_1_0_1_0b		Y			Neu5Ac(a2-3) + HexNAc-Gal(b1-3)Glc
2_1_0_1_0c		Y			Neu5Ac(a2-3)GlcNAc(b1-3)Gal(b1-4)Glc
2_1_0_1_0d		Y			Neu5Ac(a2-6)GlcNAc(b1-6)Gal(b1-4)Glc
2_1_0_1_0e		Y			Neu5Ac(a2-6)GlcNAc(b1-3)Gal(b1-4)Glc
2_1_0_1_0f		Y			2Hex+HexNAc+Neu5Ac
2_1_0_1_0g		Y			2Hex+HexNAc+Neu5Ac
2_1_0_1_0h		Y			2Hex+HexNAc+Neu5Ac
2_1_0_1_0i		Y			2Hex+HexNAc+Neu5Ac
2_1_0_1_0j		Y			2Hex+HexNAc+Neu5Ac
2_1_0_1_1a		Y			2Hex+HexNAc+Neu5Ac+Neu5Gc
2_1_0_2_0a		Y			2Hex+HexNAc+2Neu5Ac
2_1_1_0_0a	Y		Y		Fuc(a1-2)Gal(b1-4)[GalNAc(a1-3)]Glc
2_1_1_0_0b	Y		Y		GalNAc(a1-3)[Fuc(a1-2)]Gal(b1-4)Glc (A-tetrasaccharide)
2_1_1_0_0c	Y		Y		2Hex+HexNAc+Fuc
2_1_1_0_0e	Y		Y		2Hex+HexNAc+Fuc
2_1_1_0_0f	Y		Y		2Hex+HexNAc+Fuc
2_1_1_1_0a	Y	Y			Neu5Ac(a2-3)Gal(b1-3)[Fuc(a1-4)]GlcNAc(b1-3)Gal
2_1_2_0_0a	Y		Y		GalNAc(a1-3)[Fuc(a1-2)]Gal(b1-4)[Fuc(a1-3)]Glc (A-pentasaccharide)
2_1_2_0_0b	Y		Y		2Hex+HexNAc+Fuc
2_2_0_0_0a			Y		Gal-HexNAc-Gal(b1-4)GlcNAc
2_2_0_0_0c			Y		2Hex+2HexNAc
2_2_0_0_0d			Y		2Hex+2HexNAc
2_2_0_0_0e			Y		2Hex+2HexNAc
2_2_0_0_0f			Y		2Hex+2HexNAc
2_2_0_0_1a		Y			2Hex+2HexNAc+Neu5Gc
2_2_0_1_0a		Y			2Hex+2HexNAc+Neu5Ac
2_2_0_1_0b		Y			2Hex+2HexNAc+Neu5Ac
2_2_0_1_0c		Y			2Hex+2HexNAc+Neu5Ac
2_2_1_0_0a	Y		Y		2Hex+2HexNAc+Fuc
2_2_1_0_0b	Y		Y		2Hex+2HexNAc+Fuc
2_2_1_1_0a	Y	Y			2Hex+2HexNAc+Fuc+Neu5Ac
2_3_1_1_0a	Y	Y			2Hex+3HexNAc+Fuc+Neu5Ac
2_4_0_0_0a			Y		2Hex+4HexNAc
3_0_0_0_0a			Y		Gal(a1-3)Gal(b1-4)Glc (isoglobotriose)/ (a 3′-GL)
3_0_0_0_0b			Y		Gal(b1-3)Gal(b1-4)Glc (b 3′-GL)
3_0_0_0_0c			Y		Gal(b1-4)Gal(b1-4)Glc (4'-GL)
3_0_0_0_0d			Y		Gal(a1-4)Gal(b1-4)Glc (globotriose)
3_0_0_0_0e			Y		Gal(b1-6)Gal(b1-4)Glc (6′-GL)
3_0_0_0_0f			Y		3Hex
3_0_0_0_0g			Y		3Hex
3_0_0_0_0h			Y		3Hex
3_0_0_0_0i			Y		3Hex
3_0_0_0_0j			Y		3Hex
3_0_0_0_0k			Y		3Hex
3_0_0_0_0l			Y		3Hex
3_0_0_0_1a		Y			Gal(b1-3)[Neu5Gc(a2-6)]Gal(b1-4)Glc
3_0_0_0_1b		Y			Neu5Gc(a2-3)Gal(b1-3)Gal(b1-4)Glc
3_0_0_0_1c		Y			3Hex+Neu5Gc
3_0_0_0_1d		Y			3Hex+Neu5Gc
3_0_0_0_2a		Y			Neu5Gc(a2-3)Gal(b1-3)[Neu5Gc(a2-6)]Gal(b1-4)Glc
3_0_0_0_2b		Y			3Hex+2Neu5Gc
3_0_0_1_0a		Y			Gal(b1-3)[Neu5Ac(a2-6)]Gal(b1-4)Glc
3_0_0_1_0b		Y			Gal(b1-6)[Neu5Ac(a2-3)]Gal(b1-4)Glc
3_0_0_1_0c		Y			Gal(b1-6)[Neu5Ac(a2-6)]Gal(b1-4)Glc
3_0_0_1_0d		Y			Gal(b1-6)[Neu5Ac(a2-3)]Gal(b1-4)Glc
3_0_0_1_0e		Y			Neu5Ac(a2-3)Gal(b1-3)Gal(b1-4)Glc (sialyl 3′-galactosyllactose)
3_0_0_1_0f		Y			Neu5Ac(a2-3) + Gal-Gal(b1-3)Glc
3_0_0_1_0g		Y			3Hex+Neu5Ac
3_0_0_1_0h		Y			3Hex+Neu5Ac
3_0_0_1_0i		Y			3Hex+Neu5Ac
3_0_0_1_1a		Y			3Hex+Neu5Ac+Neu5Gc
3_0_0_2_0a		Y			Neu5Ac(a2-3)Gal(b1-3)[Neu5Ac(a2-6)]Gal(b1-4)Glc
3_0_0_2_0b		Y			3Hex+2Neu5Ac
3_0_0_2_0e		Y			3Hex+2Neu5Ac
3_0_1_0_0a	Y		Y		Gal(a1-3)[Fuc(a1-2)]Gal(b1-4)Glc (B-tetrasaccharide)
3_0_1_0_0b	Y		Y		Gal(a1-3)Gal(b1-4)[Fuc(a1-3)]Glc (fucosyl isoglobotriose)
3_0_1_0_0c	Y		Y		Fuc + Gal-Gal(b1-4)Glc
3_0_1_0_0d	Y		Y		Fuc + Gal-Gal(b1-4)Glc
3_0_1_0_0e	Y		Y		3Hex+Fuc
3_0_1_0_0f	Y		Y		3Hex+Fuc
3_0_1_1_0a	Y		Y		3Hex+Fuc+Neu5Ac
3_0_2_0_0a	Y		Y		Gal(a1-3)[Fuc(a1-2)]Gal(b1-4)[Fuc(a1-3)]Glc (B-pentasaccharide)
3_0_2_0_0c	Y		Y		3Hex+2Fuc
3_0_2_0_0d	Y		Y		3Hex+2Fuc
3_0_2_0_1a	Y	Y			3Hex+2Fuc+Neu5Gc
3_0_2_1_0a	Y	Y			3Hex+2Fuc+Neu5Ac
3_1_0_0_0a			Y	1	Gal(b1-3)GlcNAc(b1-3)Gal(b1-4)Glc (LNT)
3_1_0_0_0b			Y	2	Gal(b1-4)GlcNAc(b1-3)Gal(b1-4)Glc (LNnT)
3_1_0_0_0c			Y		Gal(b1-4)[GlcNAc(b1-6)]Gal(b1-4)Glc (iso-LNnT)
3_1_0_0_0d			Y		Gal(b1-3)[GlcNAc(b1-6)]Gal(b1-4)Glc
3_1_0_0_0e			Y		Gal(b1-6)[GlcNAc(b1-3)]Gal(b1-4)Glc
3_1_0_0_0f			Y		3Hex+HexNAc
3_1_0_0_0g			Y		3Hex+HexNAc
3_1_0_0_0h			Y		3Hex+HexNAc
3_1_0_0_0i			Y		3Hex+HexNAc
3_1_0_0_0j			Y		3Hex+HexNAc
3_1_0_0_0k			Y		Gal(b1-4)GlcNAc(b1-6)Gal(b1-4)Glc
3_1_0_0_0l			Y		Gal(b1-6)GlcNAc(b1-3)Gal(b1-4)Glc
3_1_0_0_0m			Y		3Hex+HexNAc
3_1_0_0_0n			Y		3Hex+HexNAc
3_1_0_0_0o			Y		3Hex+HexNAc
3_1_0_0_0p			Y		3Hex+HexNAc
3_1_0_0_0q			Y		3Hex+HexNAc
3_1_0_0_0r			Y		3Hex+HexNAc
3_1_0_0_0s			Y		3Hex+HexNAc
3_1_0_0_0t			Y		3Hex+HexNAc
3_1_0_0_0u			Y		3Hex+HexNAc
3_1_0_0_0v			Y		3Hex+HexNAc
3_1_0_0_0w			Y		3Hex+HexNAc
3_1_0_0_0x			Y		3Hex+HexNAc
3_1_0_0_1a		Y		2	Neu5Gc(a2-6)Gal(b1-4)GlcNAc(b1-3)Gal(b1-4)Glc (a2-6N-glycolylneuraminyl lacto-N-neotetraose)
3_1_0_0_1b		Y		2	Neu5Gc + Gal(b1-4)GlcNAc(b1-3)Gal(b1-4)Glc (GLNnT)
3_1_0_0_1c		Y			3Hex+HexNAc+Neu5Gc
3_1_0_1_0a		Y		1	Neu5Ac(a2-3)Gal(b1-3)GlcNAc(b1-3)Gal(b1-4)Glc (LST a)
3_1_0_1_0b		Y			Gal(b1-3)[Neu5Ac(a2-6)]GlcNAc(b1-3)Gal(b1-4)Glc (LST b)
3_1_0_1_0c		Y		2	Neu5Ac(a2-6)Gal(b1-4)GlcNAc(b1-3)Gal(b1-4)Glc (LST c/ 6"-SLNnT)
3_1_0_1_0d		Y		2	Neu5Ac(a2-3)Gal(b1-4)GlcNAc(b1-3)Gal(b1-4)Glc (3'-SLNnT)
3_1_0_1_0e		Y		2	Neu5Ac(a2-6)Gal(b1-4)GlcNAc(b1-3)Gal(b1-4)Glc
3_1_0_1_0f		Y			3Hex+HexNAc+Neu5Ac
3_1_0_1_0g		Y			3Hex+HexNAc+Neu5Ac
3_1_0_1_0h		Y			3Hex+HexNAc+Neu5Ac
3_1_0_1_0i		Y			3Hex+HexNAc+Neu5Ac
3_1_0_1_0j		Y			3Hex+HexNAc+Neu5Ac
3_1_0_1_0k		Y			3Hex+HexNAc+Neu5Ac
3_1_0_1_0m		Y		2	Neu4,5Ac(a2-3)Gal(b1-4)GlcNAc(b1-3)Gal(b1-4)Glc
3_1_0_2_0a		Y		1	Neu5Ac(a2-3)Gal(b1-3)[Neu5Ac(a2-6)]GlcNAc(b1-3)Gal(b1-4)Glc (DSLNT)
3_1_0_2_0b		Y			3Hex+HexNAc+2Neu5Ac
3_1_1_0_0a	Y		Y	1	Fuc(a1-2)Gal(b1-3)GlcNAc(b1-3)Gal(b1-4)Glc (LNFP I)
3_1_1_0_0b	Y		Y	1	Gal(b1-3)[Fuc(a1-4)]GlcNAc(b1-3)Gal(b1-4)Glc (LNFP II)
3_1_1_0_0c	Y		Y	2	Gal(b1-4)[Fuc(a1-3)]GlcNAc(b1-3)Gal(b1-4)Glc (LNFP III)
3_1_1_0_0d	Y		Y	2	Fuc(a1-2)Gal(b1-4)GlcNAc(b1-3)Gal(b1-4)Glc (LNFP IV)
3_1_1_0_0e	Y		Y	1	Gal(b1-3)GlcNAc(b1-3)Gal(b1-4)[Fuc(a1-3)]Glc (LNFP V)
3_1_1_0_0f	Y		Y	2	Gal(b1-4)GlcNAc(b1-3)Gal(b1-4)[Fuc(a1-3)]Glc (LNFP VI or LNnFP V)
3_1_1_0_0h	Y		Y		3Hex+HexNAc+Fuc
3_1_1_0_0i	Y		Y		3Hex+HexNAc+Fuc
3_1_1_0_0j	Y		Y		3Hex+HexNAc+Fuc
3_1_1_0_0k	Y		Y		3Hex+HexNAc+Fuc
3_1_1_0_0l	Y		Y		Gal(b1-4)[Fuc(a1-3)]GlcNAc(b1-6)Gal(b1-4)Glc
3_1_1_0_0m	Y		Y		Gal(b1-3)GlcNAc(b1-6)Gal(b1-4)[Fuc(a1-3)]Glc
3_1_1_0_0n	Y		Y		3Hex+HexNAc+Fuc
3_1_1_0_0o	Y		Y		3Hex+HexNAc+Fuc
3_1_1_0_0p	Y		Y		3Hex+HexNAc+Fuc
3_1_1_0_0q	Y		Y		3Hex+HexNAc+Fuc
3_1_1_0_1a	Y	Y			3Hex+HexNAc+Fuc+Neu5Gc
3_1_1_1_0a	Y	Y		2	Neu5Ac(a2-6)Gal(b1-4)GlcNAc(b1-3)Gal(b1-4)[Fuc(a1-3)]Glc (F-LSTc)
3_1_1_1_0b	Y	Y		2	Neu5Ac(a2-3)Gal(b1-4)[Fuc(a1-3)]GlcNAc(b1-3)Gal(b1-4)Glc
3_1_1_1_0d	Y	Y		2	Neu5Ac(a2-6)Gal(b1-4)GlcNAc(b1-3)Gal(b1-4)[Fuc(a1-3)]Glc (SFLNnT)
3_1_1_1_0e	Y	Y		1	Neu5Ac+Gal(b1-3)[Fuc(a1-4)]GlcNAc(b1-3)Gal(b1-4)Glc (S LNFP II)
3_1_1_1_0f	Y	Y			3Hex+HexNAc+Fuc+Neu5Ac
3_1_1_1_0g	Y	Y		1	Neu5Ac(a2-3)Gal(b1-3)[Fuc(a1-4)]GlcNAc(b1-3)Gal(b1-4)Glc (F-LSTa)
3_1_1_1_0h	Y	Y		1	Fuc(a1-2)Gal(b1-3)[Neu5Ac(a2-6)]GlcNAc(b1-3)Gal(b1-4)Glc (F-LSTb)
3_1_1_1_0i	Y	Y		2	Neu4,5Ac(a2-3)Gal(b1-4)[Fuc(a1-3)]GlcNAc(b1-3)Gal(b1-4)Glc
3_1_1_1_0j	Y	Y			3Hex+HexNAc+Fuc+Neu5Ac
3_1_1_1_0k	Y	Y			3Hex+HexNAc+Fuc+Neu5Ac
3_1_1_1_1a	Y	Y			3Hex+HexNAc+Fuc+Neu5Ac+Neu5Gc
3_1_1_2_0a	Y	Y		1	Neu5Ac(a2-3)Gal(b1-3)[Fuc(a1-4)][Neu5Ac(a2-6)]GlcNAc(b1-3)Gal(b1-4)Glc (DS-LNF II or FDS-LNT I)
3_1_1_2_0b	Y	Y		1	Neu5Ac(a2-3)Gal(b1-3)[Neu5Ac(a2-6)]GlcNAc(b1-3)Gal(b1-4)[Fuc(a1-3)]Glc (DS-LNF V or FFDS-LNT II)
3_1_2_0_0a	Y		Y	1	Fuc(a1-2)Gal(b1-3)GlcNAc(b1-3)[Fuc(a1-4)]Gal(b1-4)Glc(LNDFH I)
3_1_2_0_0b	Y		Y	1	Gal(b1-3)GlcNAc(b1-3)[Fuc(a1-4)]Gal(b1-4)[Fuc(a1-3)]Glc (LNDFH II)
3_1_2_0_0c	Y		Y	2	Fuc(a1-2)Gal(b1-4)[Fuc(a1-3)]GlcNAc(b1-3)Gal(b1-4)Glc
3_1_2_0_0d	Y		Y	1	Fuc(a1-2)Gal(b1-3)[Fuc(a1-4)]GlcNAc(b1-3)Gal(b1-4)Glc
3_1_2_0_0e	Y		Y	2	Gal(b1-4)[Fuc(a1-3)]GlcNAc(b1-3)Gal(b1-4)[Fuc(a1-3)]Glc
3_1_2_0_0h	Y		Y		3Hex+HexNAc+2Fuc
3_1_2_0_0i	Y		Y		3Hex+HexNAc+2Fuc
3_1_3_0_0b	Y		Y		Fuc(a1-2)Gal(b1-4)[Fuc(a1-3)]GlcNAc(b1-?)Gal(b1-4)[Fuc(a1-3)]Glc
3_1_3_0_0c	Y		Y		3Hex+HexNAc+3Fuc
3_2_0_0_0a			Y		Gal(b1-4)GlcNAc(b1-6)[GlcNAc(b1-3)]Gal(b1-4)Glc
3_2_0_0_0d			Y		GlcNAc + Gal(b1-4)GlcNAc-Gal(b1-4)Glc
3_2_0_0_0f			Y		3Hex+2HexNAc
3_2_0_0_0g			Y		3Hex+2HexNAc
3_2_0_0_0h			Y		3Hex+2HexNAc
3_2_0_0_0i			Y		3Hex+2HexNAc
3_2_0_0_0j			Y		3Hex+2HexNAc
3_2_0_0_0k			Y		3Hex+2HexNAc
3_2_0_0_0m			Y		Gal(a1-3)GlcNAc(b1-6)Gal(b1-4)[GalNAc(a1-3)]Glc (grunniose)
3_2_0_1_0a		Y			Neu5Ac(a2-3)Gal(b1-4)GlcNAc(b1-6)[GlcNAc(b1-3)]Gal(b1-4)Glc
3_2_0_1_0b		Y			3Hex+2HexNAc+Neu5Ac
3_2_0_1_0c		Y			3Hex+2HexNAc+Neu5Ac
3_2_0_2_0c		Y			Neu5Ac+Neu5Ac(a2-3)Gal(b1-4)GlcNAc(b1-6)[GlcNAc(b1-3)]Gal(b1-4)Glc
3_2_0_2_0d		Y			Neu5Ac+Neu5Ac(a2-3)Gal(b1-4)GlcNAc(b1-6)[GlcNAc(b1-3)]Gal(b1-4)Glc
3_2_1_0_0b	Y		Y	2	Gal(b1-4)[Fuc(a1-3)]GlcNAc(b1-3)[GlcNAc(b1-6)]Gal(b1-4)Glc
3_2_1_0_0e	Y		Y		3Hex+2HexNAc+Fuc
3_2_1_0_0f	Y		Y		3Hex+2HexNAc+Fuc
3_2_1_0_0g	Y		Y		3Hex+2HexNAc+Fuc
3_2_1_0_0h	Y		Y	1	Gal(a1-3)[Fuc(a1-2)]Gal(b1-3)GlcNAc(b1-3)Gal(b1-4)Glc
3_2_1_0_1a	Y		Y		3Hex+2HexNAc+Fuc+Neu5Gc
3_2_2_0_0a	Y		Y	1	GlcNAc(b1-3)[Fuc(a1-2)]Gal(b1-3)GlcNAc(b1-3)[Fuc(a1-4)]Gal(b1-4)Glc
3_2_2_0_0b	Y		Y		3Hex+2HexNAc+2Fuc
3_2_2_0_0c	Y		Y	1	GalNAc(a1-3)[Fuc(a1-2)]Gal(b1-3)[Fuc(a1-4)]GlcNAc(b1-3)Gal(b1-4)Glc
3_3_0_0_0a			Y		Gal(b1-4)GlcNAc + Gal-GlcNAc-Gal(b1-4)GlcNAc
3_3_0_0_0b			Y		Gal(b1-4)HexNAc-HexNAc-Gal-Gal(b1-4)Glc
3_3_0_0_0c			Y		3Hex+3HexNAc
3_3_0_0_0d			Y		3Hex+3HexNAc
3_3_0_1_0a		Y			3Hex+3HexNAc+Neu5Ac
3_3_1_0_0a	Y		Y		Fuc+Gal(b1-4)GlcNAc(b1-6)[Gal(b1-4)GlcNAc(b1-3)]Gal(b1-4)GlcNAc
3_3_1_0_0b	Y		Y		3Hex+3HexNAc+Fuc
3_3_2_0_0a	Y		Y		3Hex+3HexNAc+2Fuc
3_4_1_0_0a	Y		Y		3Hex+4HexNAc+Fuc
3_5_0_0_0a			Y		3Hex+5HexNAc
3_6_0_0_0a			Y		3Hex+6HexNAc
3_6_1_0_0a	Y		Y		3Hex+6HexNAc+Fuc
4_0_0_0_0a			Y		Gal(b1-3)Gal(b1-3)Gal(b1-4 )Glc ( 3”,3’-digalactosyllactose)
4_0_0_0_0b			Y		Gal-Gal-Gal(b1-4)Glc
4_0_0_0_0c			Y		4Hex
4_0_0_0_0d			Y		4Hex
4_0_0_0_0e			Y		4Hex
4_0_0_0_0f			Y		4Hex
4_0_0_0_0g			Y		Gal(b1-3)[Gal(b1-6)]Gal(b1-4)Glc
4_0_0_0_0h			Y		4Hex
4_0_0_0_0i			Y		4Hex
4_0_0_0_0j			Y		4Hex
4_0_0_0_0k			Y		4Hex
4_0_0_0_0l			Y		4Hex
4_0_0_0_1a		Y			4Hex+Neu5Gc
4_0_0_1_0a		Y			Neu5Ac(a2-3)Gal(b1-3)Gal(b1-3)Gal(b1-4)Glc
4_0_0_1_0b		Y			4Hex+Neu5Ac
4_0_0_1_1a		Y			4Hex+Neu5Ac+Neu5Gc
4_0_0_2_0a		Y			4Hex+2Neu5Ac
4_0_1_0_0a	Y		Y		4Hex+Fuc
4_0_2_0_0a	Y		Y		4Hex+2Fuc
4_1_0_0_0a			Y		Gal(b1-4)GlcNAc(b1-6)[Gal(b1-3)]Gal(b1-4)Glc (LNnP I)
4_1_0_0_0b			Y	2	Gal(a1-3)Gal(b1-4)GlcNAc(b1-3)Gal(b1-4)Glc (Galili pentasaccharide)
4_1_0_0_0c			Y		Gal(b1-3)[Gal(b1-6)GlcNAc(b1-6)]Gal(b1-4)Glc
4_1_0_0_0e			Y		Gal(b1-3)[Gal(b1-4)GlcNAc(b1-6)]Gal(b1-4)Glc
4_1_0_0_0g			Y		4Hex+HexNAc
4_1_0_0_0h			Y		4Hex+HexNAc
4_1_0_0_0i			Y		4Hex+HexNAc
4_1_0_0_0j			Y		Gal(b1-3)[Gal(b1-4)]GlcNAc(b1-3)Gal(b1-4)Glc
4_1_0_0_0k			Y		4Hex+HexNAc
4_1_0_0_0l			Y		4Hex+HexNAc
4_1_0_0_0m			Y		4Hex+HexNAc
4_1_0_0_1a		Y			Neu5Gc(a2-3) + Gal(b1-4)GlcNAc(b1-6)[Gal(b1-3)]Gal(b1-4)Glc (3GLNnP I)
4_1_0_0_1b		Y			Neu5Gc(a2-6) + Gal(b1-4)GlcNAc(b1-6)[Gal(b1-3)]Gal(b1-4)Glc (6GLNnP I)
4_1_0_0_1c		Y			4Hex+HexNAc+Neu5Gc
4_1_0_1_0a		Y			Neu5Ac(a2-3)Gal(b1-3)[Gal(b1-4)GlcNAc(b1-6)]Gal(b1-4)Glc (SLNnP a)
4_1_0_1_0b		Y			Gal(b1-3)[Neu5Ac(a2-6)Gal(b1-4)GlcNAc(b1-6)]Gal(b1-4)Glc (SLNnP b)
4_1_0_1_0c		Y			Gal(b1-3)[Neu5Ac(a2-3)Gal(b1-4)GlcNAc(b1-6)]Gal(b1-4)Glc (SLNnP c)
4_1_0_1_0d		Y			Neu5Ac(a2-3) + Gal(b1-4)GlcNAc(b1-6)[Gal(b1-3)]Gal(b1-4)Glc (3-SLNnP I)
4_1_0_1_0e		Y			Neu5Ac(a2-6) + Gal(b1-4)GlcNAc(b1-6)[Gal(b1-3)]Gal(b1-4)Glc (6-SLNnP I)
4_1_0_1_0g		Y			4Hex+HexNAc+Neu5Ac
4_1_0_1_0h		Y			4Hex+HexNAc+Neu5Ac
4_1_0_1_0i		Y			4Hex+HexNAc+Neu5Ac
4_1_0_1_0j		Y			Neu5Ac+Gal(b1-4)GlcNAc(b1-6)[Gal(b1-3)]Gal(b1-4)Glc
4_1_0_2_0a		Y			2Neu5Ac + Gal(b1-4)GlcNAc(b1-6)[Gal(b1-3)]Gal(b1-4)Glc (DSLNnP I)
4_1_0_2_0b		Y			4Hex+HexNAc+2Neu5Ac
4_1_0_2_0c		Y			2Neu5Ac + Gal(b1-4)GlcNAc(b1-6)[Gal(b1-3)]Gal(b1-4)Glc
4_1_1_0_0a	Y		Y	2	Gal(a1-3)[Fuc(a1-2)]Gal(b1-4)GlcNAc(b1-3)Gal(b1-4)Glc
4_1_1_0_0b	Y		Y		Gal(a1-3)Gal(b1-4)[Fuc(a1-3)]GlcNAc(b1-3)Gal(b1-4)Glc (galactosyl LNFP III)
4_1_1_0_0c	Y		Y		Gal(b1-3)[Gal(b1-4)[Fuc(a1-3)]GlcNAc(b1-6)]Gal(b1-4)Glc (F LNnP I)
4_1_1_0_0e	Y		Y		Fuc+Gal(b1-4)GlcNAc(b1-6)[Gal(b1-3)]Gal(b1-4)Glc
4_1_1_0_0f	Y		Y		Gal-[Fuc-]HexNAc-Gal-Gal-Glc
4_1_1_0_0g	Y		Y		4Hex+HexNAc+Fuc
4_1_1_0_0h	Y		Y		Gal(b1-4)[Fuc(a1-3)]GlcNAc(b1-6)[Gal(b1-3)]Gal(b1-4)Glc
4_1_1_0_0i	Y		Y		4Hex+HexNAc+Fuc
4_1_1_0_0j	Y		Y		4Hex+HexNAc+Fuc
4_1_1_0_0k	Y		Y		4Hex+HexNAc+Fuc
4_1_1_1_0a	Y	Y			Neu5Ac(a2-3)Gal(b1-3)[Gal(b1-4)[Fuc(a1-3)]GlcNAc(b1-6)]Gal(b1-4)Glc (FS LNnP a)
4_1_1_1_0b	Y	Y			Fuc+Neu5Ac(a2-6)Gal(b1-4)GlcNAc(b1-6)[Gal(b1-3)]Gal(b1-4)Glc
4_1_1_1_0c	Y	Y			4Hex+HexNAc+Fuc+Neu5Ac
4_1_1_1_0d	Y	Y			4Hex+HexNAc+Fuc+Neu5Ac
4_1_2_0_0a	Y		Y	2	Gal(a1-3)[Fuc(a1-2)]Gal(b1-4)[Fuc(a1-3)]GlcNAc(b1-3)Gal(b1-4)Glc
4_1_2_0_0b	Y		Y	2	Gal(a1-3)Gal(b1-4)[Fuc(a1-3)]GlcNAc(b1-3)Gal(b1-4)[Fuc(a1-3)]Glc
4_1_2_0_0c	Y		Y		4Hex+HexNAc+2Fuc
4_1_2_0_0d	Y		Y		4Hex+HexNAc+2Fuc
4_1_3_0_0a	Y		Y		4Hex+HexNAc+3Fuc
4_1_3_0_0b	Y		Y		4Hex+HexNAc+3Fuc
4_2_0_0_0a			Y	1	Gal(b1-3)GlcNAc(b1-3)[Gal(b1-4)GlcNAc(b1-6)]Gal(b1-4)Glc (LNH)
4_2_0_0_0b			Y	2	Gal(b1-4)GlcNAc(b1-6)[Gal(b1-4)GlcNAc(b1-3)]Gal(b1-4)Glc (LNnH)
4_2_0_0_0c			Y	2	Gal(b1-3)GlcNAc(b1-3)Gal(b1-4)GlcNAc(b1-3)Gal(b1-4)Glc (p-LNH)
4_2_0_0_0d			Y	2	Gal(b1-4)GlcNAc(b1-3)Gal(b1-4)GlcNAc(b1-3)Gal(b1-4)Glc (para LNnH)
4_2_0_0_0f			Y		Gal(b1-4)GlcNAc + Gal(b1-4)GlcNAc-Gal(b1-4)Glc
4_2_0_0_0g			Y		4Hex+2HexNAc
4_2_0_0_0h			Y		4Hex+2HexNAc
4_2_0_0_0i			Y	1	Gal(b1-3)GlcNAc(b1-6)Gal(b1-3)GlcNAc(b1-3)Gal(b1-4)Glc (bovisose)
4_2_0_0_0j			Y		4Hex+2HexNAc
4_2_0_0_0k			Y		4Hex+2HexNAc
4_2_0_0_0l			Y		4Hex+2HexNAc
4_2_0_0_0m			Y		4Hex+2HexNAc
4_2_0_0_0n			Y		4Hex+2HexNAc
4_2_0_0_0o			Y		4Hex+2HexNAc
4_2_0_0_0p			Y		4Hex+2HexNAc
4_2_0_0_0q			Y		4Hex+2HexNAc
4_2_0_0_0r			Y		4Hex+2HexNAc
4_2_0_0_0s			Y		4Hex+2HexNAc
4_2_0_0_0t			Y		4Hex+2HexNAc
4_2_0_0_0u			Y		4Hex+2HexNAc
4_2_0_0_0v			Y		4Hex+2HexNAc
4_2_0_0_1a		Y		2	Neu5Gc(a2-3) + Gal(b1-4)GlcNAc(b1-6)[Gal(b1-4)GlcNAc(b1-3)]Gal(b1-4)Glc (3-GLNnH)
4_2_0_0_1b		Y		2	Neu5Gc(a2-6) + Gal(b1-4)GlcNAc(b1-6)[Gal(b1-4)GlcNAc(b1-3)]Gal(b1-4)Glc (6GLNnH)
4_2_0_0_1c		Y			4Hex+2HexNAc+Neu5Gc
4_2_0_1_0a		Y		1	Neu5Ac(a2-6)Gal(b1-4)GlcNAc(b1-6)[Gal(b1-3)GlcNAc(b1-3)]Gal(b1-4)Glc (S-LNH)
4_2_0_1_0c		Y		2	Neu5Ac(a2-6)Gal(b1-4)GlcNAc(b1-6)[Gal(b1-4)GlcNAc(b1-3)]Gal(b1-4)Glc (S-LNnH)
4_2_0_1_0d		Y		2	Neu5Ac(a2-6)Gal(b1-4)GlcNAc(b1-3)[Gal(b1-4)GlcNAc(b1-6)]Gal(b1-4)Glc (S-LNnH II)
4_2_0_1_0e		Y		2	Neu5Ac(a2-3)Gal(b1-4)GlcNAc(b1-3)Gal(b1-4)GlcNAc(b1-3)Gal(b1-4)Glc (S para LNnH)
4_2_0_1_0f		Y		2	Gal(b1-4)[Neu5Ac(a2-6)]GlcNAc(b1-3)[Gal(b1-4)GlcNAc(b1-6)]Gal(b1-4)Glc
4_2_0_1_0g		Y		1	Gal(b1-3)[Neu5Ac(a2-6)]GlcNAc(b1-3)[Gal(b1-4)GlcNAc(b1-6)]Gal(b1-4)Glc (S-LNH II)
4_2_0_1_0h		Y		2	Neu5Ac(a2-6)Gal(b1-4)GlcNAc(b1-3)Gal(b1-4)GlcNAc(b1-3)Gal(b1-4)Glc
4_2_0_1_0j		Y		2	Gal(b1-4)GlcNAc(b1-3)[Gal(b1-4)[Neu5Ac(a2-6)]GlcNAc(b1-6)]Gal(b1-4)Glc
4_2_0_1_0k		Y		2	Gal(b1-4)GlcNAc(b1-3)[Gal(b1-4)GlcNAc(b1-6)][Neu5Ac(a2-?)]Gal(b1-4)Glc
4_2_0_1_0l		Y		2	Neu5Ac(a2-3) + Gal(b1-4)GlcNAc(b1-6)[Gal(b1-4)GlcNAc(b1-3)]Gal(b1-4)Glc (3-SLNnH)
4_2_0_1_0m		Y		2	Neu5Ac(a2-6) + Gal(b1-4)GlcNAc(b1-6)[Gal(b1-4)GlcNAc(b1-3)]Gal(b1-4)Glc (6-SLNnH)
4_2_0_1_0n		Y			4Hex+2HexNAc+Neu5Ac
4_2_0_1_0o		Y			4Hex+2HexNAc+Neu5Ac
4_2_0_1_0p		Y			4Hex+2HexNAc+Neu5Ac
4_2_0_1_0q		Y			4Hex+2HexNAc+Neu5Ac
4_2_0_1_0r		Y			4Hex+2HexNAc+Neu5Ac
4_2_0_1_0s		Y			4Hex+2HexNAc+Neu5Ac
4_2_0_1_0t		Y			4Hex+2HexNAc+Neu5Ac
4_2_0_1_0u		Y			4Hex+2HexNAc+Neu5Ac
4_2_0_2_0a		Y		2	Neu5Ac(a2-6)Gal(b1-4)GlcNAc(b1-3)[Neu5Ac(a2-6)Gal(b1-4)GlcNAc(b1-6)]Gal(b1-4)Glc (DS LNnH I)
4_2_0_2_0b		Y		2	2Neu5Ac+Gal(b1-4)GlcNAc(b1-6)[Gal(b1-4)GlcNAc(b1-3)]Gal(b1-4)Glc
4_2_0_2_0c		Y		2	2Neu5Ac+Gal(b1-4)GlcNAc(b1-6)[Gal(b1-4)GlcNAc(b1-3)]Gal(b1-4)Glc
4_2_0_2_0g		Y		1	Neu5Ac(a2-6)Gal(b1-4)GlcNAc(b1-6)[Neu5Ac(a2-3)Gal(b1-3)GlcNAc(b1-3)]Gal(b1-4)Glc (DS LNH I)
4_2_0_2_0h		Y		1	Gal(b1-4)GlcNAc(b1-6)[Neu5Ac(a2-3)Gal(b1-3)[Neu5Ac(2-6)]GlcNAc(b1-3)]Gal(b1-4)Glc (DS LNH II)
4_2_0_2_0i		Y			4Hex+2HexNAc+2Neu5Ac
4_2_0_3_0a		Y		1	Neu5Ac(a2-6)Gal(b1-4)GlcNAc(b1-6)[Neu5Ac(a2-3)Gal(b1-3)[Neu5Ac(a2-6)]GlcNAc(b1-3)]Gal(b1-4)Glc (TS-LNH)
4_2_1_0_0a	Y		Y	1	Fuc(a1-2)Gal(b1-3)GlcNAc(b1-3)[Gal(b1-4)GlcNAc(b1-6)]Gal(b1-4)Glc (MFLNH I)
4_2_1_0_0b	Y		Y	1	Gal(b1-3)GlcNAc(b1-3)[Gal(b1-4)[Fuc(a1-3)]GlcNAc(b1-6)]Gal(b1-4)Glc (MFLNH III)
4_2_1_0_0c	Y		Y	1	Gal(b1-4)[Fuc(a1-3)]GlcNAc(b1-6)[Gal(b1-3)GlcNAc(b1-3)]Gal(b1-4)Glc (MFLNH II)
4_2_1_0_0d	Y		Y	2	Gal(b1-4)GlcNAc(b1-3)[Gal(b1-4)[Fuc(a1-3)]GlcNAc(b1-6)]Gal(b1-4)Glc (FLNnH a)
4_2_1_0_0e	Y		Y	2	Fuc(a1-2)Gal(b1-4)GlcNAc(b1-3)[Gal(b1-4)GlcNAc(b1-6)]Gal(b1-4)Glc (MFLNnH a)
4_2_1_0_0f	Y		Y	2	Gal(b1-4)GlcNAc(b1-3)[Fuc(a1-2)Gal(b1-4)GlcNAc(b1-6)]Gal(b1-4)Glc (MFLNnH b)
4_2_1_0_0g	Y		Y	2	Gal(b1-3)[Fuc(a1-4)]GlcNAc(b1-3)Gal(b1-4)GlcNAc(b1-3)Gal(b1-4)Glc (MF para LNH II)
4_2_1_0_0h	Y		Y	2	Fuc(a1-2)Gal(b1-3)GlcNAc(b1-3)Gal(b1-4)GlcNAc(b1-3)Gal(b1-4)Glc (MF para LNH I)
4_2_1_0_0j	Y		Y	2	Gal(b1-3)GlcNAc(b1-3)Gal(b1-4)GlcNAc(b1-3)[Fuc(a1-3)]Gal(b1-4)Glc (MFpLNH V)
4_2_1_0_0k	Y		Y	2	Gal(b1-3)GlcNAc(b1-3)Gal(b1-4)[Fuc(a1-3)]GlcNAc(b1-3)Gal(b1-4)Glc (MFpLNH IV)
4_2_1_0_0l	Y		Y	1	Gal(b1-3)[Fuc(a1-4)]GlcNAc(b1-3)[Gal(b1-4)GlcNAc(b1-6)]Gal(b1-4)Glc
4_2_1_0_0n	Y		Y	2	Fuc+Gal(b1-4)GlcNAc(b1-6)[Gal(b1-4)GlcNAc(b1-3)]Gal(b1-4)Glc
4_2_1_0_0o	Y		Y		4Hex+2HexNAc+Fuc
4_2_1_0_0q	Y		Y	2	Gal(b1-4)GlcNAc(b1-3)Gal(b1-4)[Fuc(a1-3)]GlcNAc(b1-3)Gal(b1-4)Glc (F-para LNnH)
4_2_1_0_0r	Y		Y		4Hex+2HexNAc+Fuc
4_2_1_0_0s	Y		Y		4Hex+2HexNAc+Fuc
4_2_1_0_0t	Y		Y		4Hex+2HexNAc+Fuc
4_2_1_0_0u	Y		Y		4Hex+2HexNAc+Fuc
4_2_1_0_0v	Y		Y		4Hex+2HexNAc+Fuc
4_2_1_1_0c	Y	Y		1	Neu5Ac(a2-3)Gal(b1-3)GlcNAc(b1-3)[Gal(b1-4)[Fuc(a1-3)]GlcNAc(b1-6)]Gal(b1-4)Glc (FS-LNH II)
4_2_1_1_0d	Y	Y		2	Neu5Ac(a2-6)Gal(b1-4)GlcNAc(b1-3)[Fuc(a1-2)Gal(b1-4)GlcNAc(b1-6)]Gal(b1-4)Glc
4_2_1_1_0e	Y	Y		2	Neu5Ac(a2-6)Gal(b1-4)GlcNAc(b1-3)Gal(b1-4)[Fuc(a1-3)]GlcNAc(b1-3)Gal(b1-4)Glc
4_2_1_1_0f	Y	Y		2	Neu5Ac(a2-6)Gal(b1-4)GlcNAc(b1-3)[Gal(b1-4)[Fuc(a1-3)]GlcNAc(b1-6)]Gal(b1-4)Glc (FS-LNnH I)
4_2_1_1_0i	Y	Y		1	Neu5Ac(a2-6)Gal(b1-4)GlcNAc(b1-6)[Gal(b1-3)[Fuc(a1-4)]GlcNAc(b1-3)]Gal(b1-4)Glc (FS-LNH III)
4_2_1_1_0j	Y	Y		1	Neu5Ac(a2-6)Gal(b1-4)[Fuc(a1-3)]GlcNAc(b1-3)Gal(b1-4)GlcNAc(b1-3)Gal(b1-4)Glc (FS-para LNnH I)
4_2_1_1_0k	Y	Y		1	Gal(b1-3)[Neu5Ac(a2-6)]GlcNAc(b1-3)[Gal(b1-4)[Fuc(a1-3)]GlcNAc(b1-6)]Gal(b1-4)Glc (FS-LNH I)
4_2_1_1_0m	Y	Y		2	Fuc+Neu5Ac(a2-6)Gal(b1-4)GlcNAc(b1-3)[Gal(b1-4)GlcNAc(b1-6)]Gal(b1-4)Glc
4_2_1_1_0n	Y	Y			4Hex+2HexNAc+Fuc+Neu5Ac
4_2_1_1_0o	Y	Y		1	Neu5Ac(a2-6)Gal(b1-4)GlcNAc(b1-6)[Fuc(a1-2)Gal(b1-3)GlcNAc(b1-3)]Gal(b1-4)Glc (FS-LNH)
4_2_1_1_0p	Y	Y		1	Gal(b1-4)GlcNAc(b1-6)[Neu5Ac(a2-3)Gal(b1-3)[Fuc(a1-4)]GlcNAc(b1-3)]Gal(b1-4)Glc (FS-LNH IV)
4_2_1_1_0q	Y	Y		2	Fuc+Neu5Ac(a2-6)Gal(b1-4)GlcNAc(b1-6)[Gal(b1-4)GlcNAc(b1-3)]Gal(b1-4)Glc (FS-LNnH II)
4_2_1_1_0r	Y	Y			4Hex+2HexNAc+Fuc+Neu5Ac
4_2_1_1_0s	Y	Y		2	Gal(b1-4)[Fuc(a1-3)]GlcNAc(b1-6)[Neu4,5Ac(a2-6)Gal(b1-4)GlcNAc(b1-3)]Gal(b1-4)Glc
4_2_1_1_0t	Y	Y		2	Neu4,5Ac(a2-6)Gal(b1-4)GlcNAc(b1-6)[Gal(b1-4)[Fuca1-3)]GlcNAc(b1-3)]Gal(b1-4)Glc
4_2_1_1_0u	Y	Y		2	Neu4,5Ac(a2-3)+Gal(b1-4)[Fuc(a1-3)]GlcNAc(b1-6)[Gal(b1-4)GlcNAc(b1-3)]Gal(b1-4)Glc
4_2_1_1_0v	Y	Y		2	Neu4,5Ac(a2-3)+Gal(b1-4)GlcNAc(b1-6)[Gal(b1-4)[Fuc(a1-3)]GlcNAc(b1-3)]Gal(b1-4)Glc
4_2_1_1_0w	Y	Y			4Hex+2HexNAc+Fuc+Neu5Ac
4_2_1_1_0x	Y	Y			4Hex+2HexNAc+Fuc+Neu5Ac
4_2_1_2_0c	Y	Y		1	Fuc(a1-2)Gal(b1-4)GlcNAc(b1-6)[Neu5Ac(a2-3)Gal(b1-3)[Neu5Ac(a2-6)]GlcNAc(b1-3)]Gal(b1-4)Glc (FDS-LNH I)
4_2_1_2_0d	Y	Y		1	Gal(b1-4)[Fuc(a1-3)]GlcNAc(b1-6)[Neu5Ac(a2-3)Gal(b1-3)[Neu5Ac(a2-6)]GlcNAc(b1-3)]Gal(b1-4)Glc (FDS-LNH II)
4_2_1_2_0e	Y	Y		1	Neu5Ac(a2-6)Gal(b1-4)GlcNAc(a1-6)[Neu5Ac(a2-3)Gal(b1-3)[Fuc(a1-4)]GlcNAc(b1-3)]Gal(b1-4)Glc (FDS-LNH III)
4_2_1_2_0h	Y	Y		2	Neu5Ac(a2-3)Gal(b1-4)[Fuc(a1-3)]GlcNAc(b1-3)[Neu4,5Ac(a2-3)Gal(b1-4)GlcNAc(b1-6)]Gal(b1-4)Glc
4_2_1_2_0i	Y	Y		2	Neu5Ac(a2-3)Gal(b1-4)GlcNAc(b1-3)[Neu4,5Ac(a2-3)Gal(b1-4)[Fuc(a1-3)]GlcNAc(b1-6)]Gal(b1-4)Glc
4_2_1_2_0j	Y	Y		2	2Neu5Ac+Gal(b1-4)GlcNAc(b1-6)[Gal(b1-4)[Fuca1-3)]GlcNAc(b1-3)]Gal(b1-4)Glc
4_2_2_0_0a	Y		Y	2	Fuc(a1-2)Gal(b1-4)GlcNAc(b1-3)[Fuc(a1-2)Gal(b1-4)GlcNAc(b1-6)]Gal(b1-4)Glc (DFLNnH)
4_2_2_0_0b	Y		Y	1	Gal(b1-3)[Fuc(a1-4)]GlcNAc(b1-3)[Gal(b1-3)GlcNAc(b1-6)[Fuc(a1-3)]]Gal(b1-4)Glc (DFLNH II)
4_2_2_0_0c	Y		Y	2	Gal(b1-4)[Fuc(a1-3)]GlcNAc(b1-3)[Gal(b1-4)[Fuc(a1-3)]GlcNAc(b1-6)]Gal(b1-4)Glc (DFLNnH)
4_2_2_0_0d	Y		Y	2	Gal(b1-4)[Fuc(a1-3)]GlcNAc(b1-3)Gal(b1-4)[Fuc(a1-3)]GlcNAc(b1-3)Gal(b1-4)Glc (DF-paraLNnH)
4_2_2_0_0e	Y		Y	1	Fuc(a1-2)Gal(b1-3)[Fuc(a1-4)]GlcNAc(b1-3)[Gal(b1-4)GlcNAc(b1-6)]Gal(b1-4)Glc (DFLNHc)
4_2_2_0_0f	Y		Y	1	Fuc(a1-3)Gal(b1-4)GlcNAc(b1-6)Fuc(a1-2)Gal(b1-3)GlcNAc(b1-3)Gal(b1-4)Glc (DFLNHa/2,3-DF-LNH)
4_2_2_0_0i	Y		Y		4Hex+2HexNAc+2Fuc
4_2_2_0_0j	Y		Y	1	Fuc(a1-2)Gal(b1-3)GlcNAc(b1-3)[Gal(b1-4)[Fuc(a1-3)]GlcNAc(b1-6)]Gal(b1-4)Glc (DFLNH I)
4_2_2_0_0k	Y		Y	2	Gal(b1-3)[Fuc(a1-4)]GlcNAc(b1-3)Gal(b1-4)[Fuc(a1-3)]GlcNAc(b1-3)Gal(b1-4)Glc (DF-para LNH I)
4_2_2_0_0l	Y		Y	2	Fuc(a1-2)Gal(b1-3)[Fuc(a1-4)]GlcNAc(b1-3)Gal(b1-4)GlcNAc(b1-3)Gal(b1-4)Glc (DF-para LNH II)
4_2_2_0_0m	Y		Y	2	Fuc(a1-2)Gal(b1-3)GlcNAc(b1-3)Gal(b1-4)[Fuc(a1-3)]GlcNAc(b1-3)Gal(b1-4)Glc (DF-para LNH III)
4_2_2_0_0n	Y		Y		4Hex+2HexNAc+2Fuc
4_2_2_0_0o	Y		Y		4Hex+2HexNAc+2Fuc
4_2_2_0_0p	Y		Y		4Hex+2HexNAc+2Fuc
4_2_2_0_0q	Y		Y		4Hex+2HexNAc+2Fuc
4_2_2_1_0a	Y	Y		2	Fuc(a1-2)Gal(b1-4)[Neu5Ac(a2-6)]GlcNAc(b1-3)[Fuc(a1-2)Gal(b1-4)GlcNAc(b1-6)]Gal(b1-4)Glc
4_2_2_1_0b	Y	Y		2	Fuc(a1-2)Gal(b1-4)GlcNAc(b1-3)[Fuc(a1-2)Gal(b1-4)[Neu5Ac(a2-6)]GlcNAc(b1-6)]Gal(b1-4)Glc
4_2_2_1_0d	Y	Y		2	Neu5Ac(a2-3)Gal(b1-4)[Fuc(a1-3)]GlcNAc(b1-3)Gal(b1-4)[Fuc(a1-3)]GlcNAc(b1-3)Gal(b1-4)Glc
4_2_2_1_0e	Y	Y		1	Neu5Ac(a2-6)Gal(b1-4)GlcNAc(b1-6)[Fuc(a1-2)Gal(b1-3)[Fuca1-4)]GlcNAc(b1-3)]Gal(b1-4)Glc (DFS-LNH I)
4_2_2_1_0k	Y	Y		2	Neu5Ac(a2-6)Gal(b1-4)GlcNAc(b1-3)[Fuc(a1-2)Gal(b1-4)[Fuc(a1-3)]GlcNAc(b1-6)]Gal(b1-4)Glc (DFS-LNnH)
4_2_2_1_0l	Y	Y		1	Gal(b1-4)[Fuc(a1-3)]GlcNAc(b1-6)[Neu5Ac(a2-3)Gal(b1-3)[Fuc(a1-4)]GlcNAc(b1-3)]Gal(b1-4)Glc (DFS-LNH II)
4_2_2_1_0m	Y	Y		1	Neu5Ac(a2-3)Gal(b1-4)[Fuc(a1-3)]GlcNAc(b1-6)[Gal(b1-3)[Fuc(a1-4)]GlcNAc(b1-3)]Gal(b1-4)Glc (DFS-LNH III)
4_2_2_1_0n	Y	Y		1	Neu5Ac(a2-3)Gal(b1-4)[Fuc(a1-3)]GlcNAc(b1-6)[Fuc(a1-2)Gal(b1-3)GlcNAc(b1-3)]Gal(b1-4)Glc (DFS-LNH IV)
4_2_2_1_0o	Y	Y			4Hex+2HexNAc+2Fuc+1Neu5Ac
4_2_2_1_0p	Y	Y		2	Neu5Ac(a2-6) + Fuc(a1-2)Gal(b1-4)GlcNAc(b1-6)[Fuc(a1-2)Gal(b1-4)GlcNAc(b1-3)]Gal(b1-4)Glc
4_2_2_1_0q	Y	Y		2	Gal(b1-4)[Fuc(a1-3)]GlcNAc(b1-6)[Neu4,5Ac(a2-3)Gal(b1-4)[Fuc(a1-3)]GlcNAc(b1-3)]Gal(b1-4)Glc
4_2_2_1_0r	Y	Y		2	Neu4,5Ac(a2,3)Gal(b1-4)[Fuc(a1-3)]GlcNAc(b1-6)[Gal(b1-4)[Fuc(a1-3)]GlcNAc(b1-3)]Gal(b1-4)Glc
4_2_2_1_0s	Y	Y		2	Fuc(a1-2)Gal(b1-4)[Fuc(a1-3)]GlcNAc(b1-6)[Neu4,5Ac(a2-3)Gal(b1-4)GlcNAc(b1-3)]Gal(b1-4)Glc
4_2_2_1_0t	Y	Y		2	Fuc(a1-2)Gal(b1-4)[Fuc(a1-3)]GlcNAc(b1-6)[Neu4,5Ac(a2-6)Gal(b1-4)GlcNAc(b1-3)]Gal(b1-4)Glc
4_2_2_1_0u	Y	Y		2	Neu4,5Ac(a2-6)Gal(b1-4)GlcNAc(b1-6)[Fuc(a1-2)Gal(b1-4)[Fuc(a1-3)]GlcNAc(b1-3)]Gal(b1-4)Glc
4_2_2_1_0v	Y	Y		2	Neu4,5Ac(a2-3)Gal(b1-4)GlcNAc(b1-6)[Fuc(a1-2)Gal(b1-4)[Fuc(a1-3)]GlcNAc(b1-3)]Gal(b1-4)Glc
4_2_2_1_0w	Y	Y			4Hex+2HexNAc+2Fuc+1Neu5Ac
4_2_3_0_0a	Y		Y	1	Fuc(a1-2)Gal(b1-3)[Fuc(a1-4)]GlcNAc(b1-3)[Gal(b1-4)[Fuc(a1-3)]GlcNAc(b1-6)]Gal(b1-4)Glc (TFLNH I)
4_2_3_0_0b	Y		Y	2	Fuc(a1-2)Gal(b1-4)[Fuc(a1-3)]GlcNAc(b1-6)[Gal(b1-4)[Fuc(a1-3)]GlcNAc(b1-3)]Gal(b1-4)Glc
4_2_3_0_0c	Y		Y	1	Fuc(a1-2)Gal(b1-4)[Fuc(a1-3)]GlcNAc(b1-6)[Gal(b1-3)[Fuc(a1-4)GlcNAc(b1-3)]Gal(b1-4)Glc (TFLNH II)
4_2_3_0_0d	Y		Y	2	Fuc(a1-2)Gal(b1-4)[Fuc(a1-3)]GlcNAc(b1-3)[Gal(b1-4)[Fuc(a1-3)]GlcNAc(b1-6)]Gal(b1-4)Glc
4_2_3_0_0e	Y		Y		4Hex+2HexNAc+3Fuc
4_2_3_0_0f	Y		Y	2	Fuc(a1-2)Gal(b1-3)[Fuc(a1-4)]GlcNAc(b1-3)Gal(b1-4)[Fuc(a1-3)]GlcNAc(b1-3)Gal(b1-4)Glc (TF-para LNH I)
4_2_3_0_0g	Y		Y	2	Gal(b1-3)[Fuc(a1-4)]GlcNAc(b1-3)Gal(b1-4)[Fuc(a1-3)]GlcNAc(b1-3)Gal(b1-4)[Fuc(a1-3)]Glc (TF-para LNH II)
4_2_3_0_0h	Y		Y	2	Gal(b1-4)[Fuc(1-3)]GlcNAc(b1-3)Gal(b1-4)[Fuc(a1-3)]GlcNAc(b1-3)Gal(b1-4)[Fuc(a1-3)]Glc (TF-para LNnH)
4_2_3_0_0i	Y		Y		4Hex+2HexNAc+3Fuc
4_2_3_1_0a	Y	Y		2	Fuc(a1-2)Gal(b1-4)[Fuc(a1-3)]GlcNAc(b1-3)[Neu4,5Ac(a2-3)Gal(b1-4)[Fuc(a1-3)]GlcNAc(b1-6)]Gal(b1-4)Glc
4_2_3_1_0b	Y	Y		2	Neu4,5Ac(a2-3)Gal(b1-4)[Fuc(a1-3)]GlcNAc(b1-3)[Fuc(a1-2)Gal(b1-4)[Fuc(a1-3)]GlcNAc(b1-6)]Gal(b1-4)Glc
4_2_4_0_0a	Y		Y	2	Fuc(a1-2)Gal(b1-4)[Fuc(a1-3)]FlcNAc(b1-6)[Fuc(a1-3)Gal(b1-4)[Fuc(a1-3)]GlcNAc(b1-3)]Gal(b1-4)Glc
4_2_4_0_0b	Y		Y		4Hex+2HexNAc+4Fuc
4_3_0_0_0a			Y		4Hex+3HexNAc
4_3_0_1_0a		Y			4Hex+3HexNAc+Neu5Ac
4_3_1_0_0b	Y		Y		4Hex+3HexNAc+Fuc
4_3_2_0_0j	Y		Y		4Hex+3HexNAc+2Fuc
4_4_0_0_0a			Y		4Hex+4HexNAc
4_4_1_0_0a	Y		Y		4Hex+4HexNAc+Fuc
4_5_0_0_0a			Y		4Hex+5HexNAc
4_5_1_0_0a	Y		Y		4Hex+5HexNAc+Fuc
5_0_0_0_0b			Y		Gal(b1-3)Gal(b1-3)Gal(b1-3)Gal(b1-4)Glc
5_0_0_0_0c			Y		5Hex
5_0_0_0_0d			Y		5Hex
5_0_0_0_0e			Y		5Hex
5_0_0_0_0f			Y		5Hex
5_0_0_0_0g			Y		5Hex
5_0_0_0_1a		Y			5Hex+Neu5Gc
5_0_0_1_0a		Y			Neu5Ac(a2-3)Gal(b1-3)Gal(b1-3)Gal(b1-3)Gal(b1-4)Glc
5_0_0_1_0b		Y			5Hex+1Neu5Ac
5_0_1_0_0a	Y		Y		5Hex+Fuc
5_1_0_0_0a			Y		Gal(b1-3)Gal(b1-3)[Gal(b1-4)GlcNAc(b1-6)]Gal(b1-4)Glc (galactosyl LNnP I)
5_1_0_0_0b			Y		Gal(b1-3)[Gal(b1-4)GlcNAc(b1-6)]Gal(b1-3)Gal(b1-4)Glc (galactosyl LNnP II)
5_1_0_0_0c			Y		Gal(b1-4)GlcNAc(b1-6)[Gal(b1-4)Gal(b1-3)]Gal(b1-4)Glc
5_1_0_0_0d			Y		Gal(b1-3)[Gal(b1-3)Gal(b1-4)GlcNAc(b1-6)]Gal(b1-4)Glc
5_1_0_0_0e			Y		Gal(b1-3)Gal(b1-3)[Gal(b1-4)GlcNAc(b1-6)]Gal(b1-4)Glc
5_1_0_0_0g			Y		Gal(a1-3) + Gal(b1-4)GlcNAc(b1-6)[Gal(b1-3)]Gal(b1-4)Glc
5_1_0_0_0h			Y		5Hex+HexNAc
5_1_0_1_0a		Y			Gal(b1-3)Gal(b1-3)[Neu5Ac(a2-6)Gal(b1-4)GlcNAc(b1-6)]Gal(b1-4)Glc (galactosyl sialyl LNnP b)
5_1_0_1_0b		Y			Neu5Ac(a2-3)Gal(b1-3)Gal(b1-3)[Gal(b1-4)GlcNAc(b1-6)]Gal(b1-4)Glc
5_1_0_1_0c		Y			Gal(b1-3)Gal(b1-3)[Neu5Ac(a2-3)Gal(b1-4)GlcNAc(b1-6)]Gal(b1-4)Glc
5_1_1_0_0a	Y		Y		5Hex+HexNAc+Fuc
5_2_0_0_0a			Y	2	Gal(a1-3) + Gal(b1-4)GlcNAc(b1-6)[Gal(b1-4)GlcNAc(b1-3)]Gal(b1-4)Glc
5_2_0_0_0b			Y		Gal(b1-3)[Gal(b1-4)GlcNAc(b1-6)]Gal(b1-3)[Gal(b1-4)GlcNAc(b1-6)]Gal(b1-4)Glc
5_2_0_0_0c			Y		5Hex+2HexNAc
5_2_0_0_0e			Y		5Hex+2HexNAc
5_2_0_0_0f			Y	1	Glc(a1-3)Gal(b1-3)GlcNAc(b1-6)Gal(b1-3)GlcNAc(b1-3)Gal(b1-4)Glc (vakose)
5_2_0_1_0a		Y		2	Neu5Ac + Gal(a1-3) + Gal(b1-4)GlcNAc(b1-6)[Gal(b1-4)GlcNAc(b1-3)]Gal(b1-4)Glc
5_2_0_1_0b		Y		2	Neu5Ac(a2-6)Gal(b1-4)GlcNAc(b1-3)[Gal(a1-3)Gal(b1-4)GlcNAc(b1-6)]Gal(b1-4)Glc (MS monogalactosyl LNnH)
5_2_0_1_0c		Y			5Hex+2HexNAc+Neu5Ac
5_2_1_0_0b	Y		Y		5Hex+2HexNAc+Fuc
5_2_1_0_0c	Y		Y		5Hex+2HexNAc+Fuc
5_2_1_1_0a	Y	Y		2	Neu5Ac(a2-6)Gal(b1-4)GlcNAc(b1-3)[Gal(a1-3)Gal(b1-4)[Fuc(a1-3)]GlcNAc(b1-6)]Gal(b1-4)Glc (MSMF monogalactosyl LNnH)
5_2_1_1_0b	Y	Y			5Hex+2HexNAc+Fuc+Neu5Ac
5_2_1_1_0c	Y	Y			5Hex+2HexNAc+Fuc+Neu5Ac
5_2_2_0_0a	Y		Y	2	Gal(a1-3)Gal(b1-4)[Fuc(a1-3)]GlcNAc(b1-3)Gal(b1-4)[Fuc(a1-3)]GlcNAc(b1-3)Gal(b1-4)Glc
5_2_2_0_0b	Y		Y		5Hex+2HexNAc+2Fuc
5_2_2_0_0c	Y		Y		5Hex+2HexNAc+2Fuc
5_2_2_1_0a	Y	Y		2	Neu5Ac(a2-6)Gal(b1-4)GlcNAc(b1-3)[Gal(a1-3)[Fuc(a1-2)]Gal(b1-4)[Fuc(a1-3)]GlcNAc(b1-6)]Gal(b1-4)Glc
5_2_3_0_0a	Y		Y		5Hex+2HexNAc+3Fuc
5_3_0_0_0a			Y	2	Gal(b1-4)GlcNAc(b1-3)Gal(b1-4)GlcNAc(b1-3)[Gal(b1-4)GlcNAc(b1-6)]Gal(1-4)Glc
5_3_0_0_0b			Y		5Hex+3HexNAc
5_3_0_0_0c			Y	1	Gal(b1-4)GlcNAc(b1-3)Gal(b1-4)GlcNAc(b1-6)[Gal(b1-3)GlcNAc(b1-3)]Gal(b1-4)Glc (LNO)
5_3_0_0_0d			Y	2	Gal(b1-3)GlcNAc(b1-3)Gal(b1-4)GlcNAc(b1-6)[Gal(b1-4)GlcNAc(b1-3)]Gal(b1-4)Glc (LNnO)
5_3_0_0_0e			Y	2	Gal(b1-3)GlcNAc(b1-3)Gal(b1-4)GlcNAc(b1-6)[Gal(b1-3)GlcNAc(b1-3)]Gal(b1-4)Glc (iso LNO)
5_3_0_0_0f			Y	2	Gal(b1-3)GlcNAc(b1-3)Gal(b1-4)GlcNAc(b1-3)Gal(b1-4)GlcNAc(b1-3)Gal(b1-4)Glc (para LNO)
5_3_0_0_0g			Y	2	Gal(b1-4)GlcNAc(b1-3)Gal(b1-4)GlcNAc(b1-3)Gal(b1-4)GlcNAc(b1-3)Gal(b1-4)Glc (para LNnO)
5_3_0_0_0h			Y	1	Gal(b1-4)GlcNAc(b1-6)Gal(b1-4)GlcNAc(b1-6)[Gal(b1-3)GlcNAc(b1-3)]Gal(b1-4)Glc
5_3_0_0_0i			Y	2	Gal(b1-4)GlcNAc(b1-6)[Gal(b1-4)GlcNAc(b1-3)]Gal(b1-4)GlcNAc(b1-3)Gal(b1-4)Glc (nova-LNnO)
5_3_0_0_0j			Y		5Hex+3HexNAc
5_3_0_0_0k			Y		5Hex+3HexNAc
5_3_0_0_0l			Y		5Hex+3HexNAc
5_3_0_0_0m			Y		5Hex+3HexNAc
5_3_0_0_0n			Y		5Hex+3HexNAc
5_3_0_0_0o			Y		5Hex+3HexNAc
5_3_0_0_0p			Y		5Hex+3HexNAc
5_3_0_0_0q			Y		5Hex+3HexNAc
5_3_0_1_0a		Y		1	Neu5Ac(a2-6)Gal(b1-4)GlcNAc(b1-3)Gal(b1-4)GlcNc(b1-6)[Gal(b1-3)GlcNAc(b1-3)]Gal(b1-4)Glc (S-LNO)
5_3_0_1_0b		Y			5Hex+3HexNAc+1Neu5Ac
5_3_0_1_0c		Y			5Hex+3HexNAc+1Neu5Ac
5_3_0_1_0d		Y			5Hex+3HexNAc+1Neu5Ac
5_3_1_0_0a	Y		Y		Gal(b1-3)GlcNAc(b1-3)Gal(b1-4)[Fuc(a1-3)]GlcNAc(b1-6)[Gal(b1-4)GlcNAc(b1-3)]Gal(b1-4)Glc (FLNnO I)
5_3_1_0_0b	Y		Y	1	Gal(b1-4)GlcNAc(b1-3)Gal(b1-4)GlcNAc(b1-6)[Fuc(a1-2)Gal(b1-3)GlcNAc(b1-3)]Gal(b1-4)Glc (FLNO III)
5_3_1_0_0c	Y		Y	1	Gal(b1-4)GlcNAc(b1-3)Gal(b1-4)GlcNAc(b1-6)[Gal(b1-3)[Fuc(a1-4)]GlcNAc(b1-3)]Gal(b1-4)Glc (FLNO II)
5_3_1_0_0d	Y		Y	1	Gal(b1-4)GlcNAc(b1-3)Gal(b1-4)[Fuc(a1-3)]GlcNAc(b1-6)[Gal(b1-3)GlcNAc(b1-3)]Gal(b1-4)Glc (FLNO I)
5_3_1_0_0e	Y		Y	2	Fuc+Gal(b1-4)GlcNAc(b-13)Gal(b1-4)GlcNAc(b1-3)[Gal(b1-4)GlcNAc(b1-6)]Gal(1-4)Glc
5_3_1_0_0f	Y		Y	1	Fuc(a1-2)Gal(b1-3)GlcNAc(b1-3)Gal(b1-4)GlcNAc(b1-6)[Gal(b1-4)GlcNAc(b1-3)]Gal(b1-4)Glc (FLNnO II)
5_3_1_0_0g	Y		Y	1	Gal(b1-3)GlcNAc(b1-3)Gal(b1-4)[uc(a1-3)]GlcNAc(b1-6)[Gal(b1-3)GlcNAc(b1-3)]Gal(b1-4)Glc (F-iso-LNO)
5_3_1_0_0h	Y		Y	2	Gal(b1-4)GlcNAc(b1-3)Gal(b-14)[Fuc(a1-3)]GlcNAc(b1-6)[Gal(b1-4)GlcNAc(b1-3)]Gal(b1-4)Glc (F-iso-LNnO I)
5_3_1_0_0i	Y		Y	2	Gal(b1-4)GlcNAc(b1-6)[Gal(b1-4)[Fuc(a1-3)]GlcNAc(b1-3)]Gal(b1-4)GlcNAc(b1-3)Gal(b1-4)Glc (F-nova-LLNnO)
5_3_1_0_0j	Y		Y	2	Gal(b1-3)GlcNAc(b1-3)Gal(b1-4)[Fuc(a1-3)]GlcNAc(b1-3)Gal(b1-4)GlcNAc(b1-3)Gal(b1-4)Glc (F-para-LNO)
5_3_1_0_0k	Y		Y		5Hex+3HexNAc+1Fuc
5_3_1_0_0l	Y		Y		5Hex+3HexNAc+1Fuc
5_3_1_0_0m	Y		Y		5Hex+3HexNAc+1Fuc
5_3_1_0_0n	Y		Y		5Hex+3HexNAc+1Fuc
5_3_1_0_0o	Y		Y		5Hex+3HexNAc+1Fuc
5_3_1_0_0p	Y		Y		5Hex+3HexNAc+1Fuc
5_3_1_0_0q	Y		Y		5Hex+3HexNAc+1Fuc
5_3_1_1_0a	Y	Y		1	Neu5Ac(a2-3)Gal(b1-3)[Fuc(a1-4)]GlcNAc(b1-3)[Gal(b1-4)GlcNAc(b1-3)Gal(b1-4)GlcNAc(b1-6)]Gal(b1-4)Glc (FS-LNO I)
5_3_1_1_0b	Y	Y		1	Neu5Ac(a2-6)Gal(b1-4)GlcNAc(b1-3)Gal(b1-4)GlcNAc(b1-6)[Fuc(a1-2)Gal(b1-3)GlcNAc(b1-3)]Gal(b1-4)Glc (FS-LNO II)
5_3_1_1_0c	Y	Y		1	Gal(b1-3)GlcNAc(b1-3)Gal(b1-4)GlcNAc(b1-6)[Neu5aC(a2-3)Gal(b1-3)[Fuc(a1-4)]GlcNAc(b1-3)]Gal(b1-4)Glc (FS-iso LNO)
5_3_1_1_0d	Y	Y		1	Gal(b1-4)GlcNAc(b1-6)Gal(b1-4)GlcNAc(b1-6)[Neu5Ac(a2-3)Gal(b1-3)[Fuc(a1-4)]GlcNac(b1-3)Gal(b1-4)Glc
5_3_1_1_0e	Y	Y			5Hex+3HexNAc+1Fuc+1Neu5Ac
5_3_1_1_0f	Y	Y			5Hex+3HexNAc+1Fuc+1Neu5Ac
5_3_1_1_0g	Y	Y			5Hex+3HexNAc+1Fuc+1Neu5Ac
5_3_2_0_0a	Y		Y	1	Fuc(a1-2)Gal(b1-3)GlcNAc(b1-3)Gal(b1-4)GlcNAc(b1-6)[Gal(b1-4)[Fuc(a1-3)]GlcNAc(b1-3)]Gal(b1-4)Glc (DFLNnO III)
5_3_2_0_0b	Y		Y	1	Fuc(a1-2)Gal(b1-3)GlcNAc(b1-3)Gal(b1-4)[Fuc(a1-3)]GlcNAc(b1-6)[Gal(b1-3)GlcNAc(b1-3)]Gal(b1-4)Glc (DF-iso LNO VII)
5_3_2_0_0c	Y		Y	2	Gal(b1-3)GlcNAc(b1-3)Gal(b1-4)[Fuc(a1-3)]GlcNAc(b1-6)[Gal(b1-4)[Fuc(a1-3)]GlcNAc(b1-3)]Gal(b1-4)Glc (DFLNnO II)
5_3_2_0_0d	Y		Y	1	Gal(b1-4)[Fuc(a1-3)]GlcNAc(b1-3)Gal(b1-4)[Fuc(a1-3)]GlcNAc(b1-6)[Gal(b1-3)GlcNAc(b1-3)]Gal(b1-4)Glc (DFLNO I)
5_3_2_0_0l	Y		Y	2	2Fuc(a1-2)+Gal(b1-4)GlcNAc(b1-3)+Gal(b1-4)GlcNAc(b1-6)[Gal(b1-4)GlcNAc(b1-3)]Gal(b1-4)Glc
5_3_2_0_0m	Y		Y	1	Gal(b1-4)GlcNAc(b1-3)Gal(b1-4)[Fuc(a1-3)]GlcNAc(b1-6)[Gal(b1-3)[Fuc(a1-4)]GlcNAc(b1-3)]Gal(b1-4)Glc (DF-LNO II)
5_3_2_0_0n	Y		Y	2	Gal(b1-3)[Fuc(a1-4)]GlcNAc(b1-3)Gal(b1-4)[Fuc(a1-3)]GlcNAc(b1-6)[Gal(b1-4)GlcNAc(b1-3)]Gal(b1-4)Glc (DF-LNnO I)
5_3_2_0_0o	Y		Y	1	Gal(b1-3)[Fuc(a1-4)]GlcNAc(b1-3)Gal(b1-4)[Fuc(a1-3)]GlcNAc(b1-6)[Gal(b1-3)GlcNAc(b1-3)]Gal(b1-4)Glc (DF-iso LNO I)
5_3_2_0_0p	Y		Y	1	Gal(b1-3)GlcNAc(b1-3)Gal(b1-4)[Fuc(a1-3)]GlcNac(b1-6)[Fuc(a1-2)Gal(b1-3)GlcNAc(b1-3)]Gal(b1-4)Glc (DF-iso LNO II)
5_3_2_0_0q	Y		Y	2	Gal(b1-4)GlcNAc(b1-3)Gal(b1-4)[Fuc(a1-3)]GlcNac(b1-6)[Gal(b1-4)[Fuc(a1-3)]GlcNAc(b1-3)]Gal(b1-4)Glc (DF-iso LNnO)
5_3_2_0_0r	Y		Y	1	Gal(b1-4)[Fuc(a1-3)]GlcNAc(b1-3)Gal(b1-4)GlcNAc(b1-6)[Fuc(a1-2)Gal(b1-3)GlcNAc(b1-3)]Gal(b1-4)Glc (DFLNO III)
5_3_2_0_0s	Y		Y	1	Gal(b1-3)GlcNAc(b1-3)Gal(b1-4)[Fuc(a1-3)]GlcNAc(b1-6)[Gal(b1-3)[Fuc(a1-4)]GlcNAc(b1-3)]Gal(b1-4)Glc (DF-iso LNO III)
5_3_2_0_0t	Y		Y	1	Gal(b1-3)GlcNAc(b1-3)Gal(b1-4)GlcNAc(b1-6)[Fuc(a1-2)Gal(b1-3)[Fuc(a1-4)]GlcNAc(b1-3)]Gal(b1-4)Glc (DF-iso LNO IV)
5_3_2_0_0u	Y		Y	1	Fuc(a1-2)Gal(b1-3)GlcNAc(b1-3)Gal(b1-4)GlcNAc(b1-6)[Fuc(a1-2)Gal(b1-3)GlcNAc(b1-3)]Gal(b1-4)Glc (DF-iso LNO V)
5_3_2_0_0v	Y		Y	1	Fuc(a1-2)Gal(b1-3)[Fuc(a1-4)]GlcNAc(b1-3)Gal(b1-4)GlcNaC(b1-6)[Gal(b1-3)GlcNAc(b1-3)]Gal(b1-4)Glc (DF-iso LNO VI)
5_3_2_0_0w	Y		Y		Gal(b-14)GlcNAc(b1-3)Gal(b1-4)[Fuc(a1-3)]GlcNAC(b1-3)Gal(b1-4)[Guc(b1-3)]GlcNAc(b1-3)Gal(b1-4)Glc (DF-para LNnO)
5_3_2_0_0x	Y		Y		5Hex+3HexNAc+2Fuc
5_3_2_0_0y	Y		Y		5Hex+3HexNAc+2Fuc
5_3_2_0_0z	Y		Y		5Hex+3HexNAc+2Fuc
5_3_2_0_0aa	Y		Y		5Hex+3HexNAc+2Fuc
5_3_2_0_0ab	Y		Y		5Hex+3HexNAc+2Fuc
5_3_2_0_0ac	Y		Y		5Hex+3HexNAc+2Fuc
5_3_2_1_0a	Y	Y		1	Neu5Ac(a2-6)Gal(b1-4)GlcNAc(b1-3)Gal(b1-4)GlcNAc(b1-6)[Fuc(a1-2)Gal(b1-3)[Fuc(a1-4)]GlcNAc(b1-3)]Gal(b1-4)Glc (DFS-LNO III)
5_3_2_1_0b	Y	Y		1	Neu5Ac(a2-6)Gal(b1-4)GlcNAc(b1-3)Gal(b1-4)[Fuc(a1-3)]GlcNAc(b1-6)[Fuc(a1-2)Gal(b1-3)GlcNAc(b1-3)]Gal(b1-4)Glc (DFS-LNO II)
5_3_2_1_0c	Y	Y		2	2Fuc(a1-2)+Gal(b1-4)Glc(b1-3)+Neu5Ac(a2-6)+Gal(b1-4)GlcNAc(b1-6)[Gal(b1-4)GlcNAc(b1-3)]Gal(b1-4)Glc
5_3_2_1_0d	Y	Y		1	Gal(b1-4)[Fuc(a1-3)]GlcNAc(b1-3)Gal(b1-4)GlcNAc(b1-6)[Neu5Ac(a2-3)Gal(b1-3)[Fuc(a1-4)]GlcNAc(b1-3)]Gal(b1-4)Glc (DFS-LNO I)
5_3_2_1_0e	Y	Y		1	Gal(b1-3)GlcNAc(b1-3)Gal(b1-4)[Fuc(a1-3)]GlcNAc(b1-6)[Neu5Ac(a2-3)Gal(b1-3)[Fuc(a1-4)]GlcNAc(b1-3)]Gal(b1-4)Glc (DFS-iso LNO I)
5_3_2_1_0f	Y	Y		1	Gal(b1-3)[Fuc(a1-4)]GlcNAc(b1-3)Gal(b1-4)GlcNAc(b1-6)[Neu5Ac(a2-3)Gal(b1-3)[Fuc(a1-4)]GlcNAc(b1-3)]Gal(b1-4)Glc (DFS-iso LNO II)
5_3_2_1_0g	Y	Y		2	Fuc(a1-2)Gal(b1-4)GlcNAc(b1-6)Gal(b1-4)GlcNAc(b1-6)[Neu5Ac(a2-3)Gal(b1-4)[Fuc(a1-4)]GlcNAc(b1-3)]Gal(b1-4)Glc
5_3_2_1_0h	Y	Y			5Hex+3HexNAc+2Fuc+1Neu5Ac
5_3_2_1_0i	Y	Y			5Hex+3HexNAc+2Fuc+1Neu5Ac
5_3_3_0_0a	Y		Y	1	Fuc(a1-2)Gal(b1-3)GlcNAc(b1-3)Gal(b1-4)GlcNAc(b1-6)[Fuc(a1-2)Gal(b1-3)[Fuc(a1-4)]GlcNAc(b1-3)]Gal(b1-4)Glc (TF-iso LNO I)
5_3_3_0_0b	Y		Y	1	Fuc(a1-2)Gal(b1-3)GlcNAc(b1-3)Gal(b1-4)[Fuc(a1-3)]GlcNAc(b1-6)[Fuc(a1-2)Gal(b1-3)GlcNAc(b1-3)]Gal(b1-4)Glc (Tetra-iso-LNO)
5_3_3_0_0c	Y		Y	1	Gal(b1-4)[Fuc(a1-3)]GlcNAc(b1-3)Gal(b1-4)[Fuc(a1-3)]GlcNAc(b1-6)[Gal(b1-3)[Fuc(a1-4)]GlcNAc(b1-3)]Gal(b1-4)Glc (TFLNO I)
5_3_3_0_0d	Y		Y	2	Gal(b1-3)[Fuc(a1-4)]GlcNAc(b1-3)Gal(b1-4)[Fuc(a1-3)]GlcNAc(b1-6)[Gal(b1-4)[Fuc(a1-3)]GlcNAc(b1-3)]Gal(b1-4)Glc (TFLNnO I)
5_3_3_0_0e	Y		Y	2	Fuc(a1-2)Gal(b1-3)GlcNAc(b1-3)Gal(b1-4)[Fuc(a1-3)]GlcNAc(b1-6)[Fuc(a1-2)Gal(b1-4)GlcNAc(b1-3)]Gal(b1-4)Glc (TFLNnO II)
5_3_3_0_0g	Y		Y	1	Gal(b1-4)GlcNAc(b1-3)Gal(b1-4)[Fuc(a1-3)]GlcNAc(b1-6)[Fuc(a1-2)Gal(b1-3)[Fuc(a1-4)]GlcNaC(b1-3)]Gal(b1-4)Glc (TFLNO II)
5_3_3_0_0h	Y		Y	1	Gal(b1-3)[Fuc(a1-4)]GlcNAC(b1-3)Gal(b1-4)[Fuc(a1-3)]GlcNAc(b1-6)[Gal(b1-3)[Fuc(a1-4)]GlcNAc(b1-3)]Gal(b1-4)Glc (TF-iso LNO II)
5_3_3_0_0i	Y		Y	1	Gal(b1-3)GlcNAc(b1-3)Gal(b1-4)[Fuc(a1-3)]GlcNAc(b1-6)[Fuc(a1-2)Gal(b1-3)[Fuc(a1-4)]GlcNAc(b1-3)]Gal(b1-4)Glc (TF-iso LNO III)
5_3_3_0_0j	Y		Y	1	Fuc(a1-2)Gal(b1-3)GlcNAc(b1-3)Gal(b1-4)GlcNAc(b1-6)[Fuc(a1-2)Gal(b1-3)[Fuc(a1-4)]GlcNAc(b1-3)]Gal(b1-4)Glc (TF-iso LNO IV)
5_3_3_0_0k	Y		Y	2	Gal(b1-4)[Fuc(a1-3)]GlcNAc(b1-3)Gal(b1-4)[Fuc(a1-3)]GlcNac(b1-6)[Gal(b1-4)[Fuc(a1-3)]GlcNAc(a1-3)]Gal(b1-4)Glc (TF-iso LNnO)
5_3_3_0_0l	Y		Y		5Hex+3HexNAc+3Fuc
5_3_3_0_0m	Y		Y		5Hex+3HexNAc+3Fuc
5_3_3_0_0n	Y		Y		5Hex+3HexNAc+3Fuc
5_3_3_1_0a	Y	Y		1	Neu5Ac(a2-6)Gal(b1-4)GlcNAc(b1-3)Gal(b1-4)[Fuc(a1-3)]GlcNAc(b1-6)[Fuc(a1-2)Gal(b1-3)[Fuc(a1-4)]GlcNAc(b1-3)]Gal(b1-4)Glc (TFS-LNO)
5_3_3_1_0b	Y	Y		1	Fuc(a1-32)Gal(b1-3)GlcNAc(b1-3)Gal(b1-4)[Fuc(a1-3)]GlcNAc(b1-6)[Neu5Ac(a2-3)Gal(b1-3)[Fuc(a1-4)]GlcNAc(b1-3)]Gal(b1-4)Glc (TFS-iso LNO)
5_3_3_1_0c	Y	Y			5Hex+3HexNAc+3Fuc+1Neu5Ac
5_3_4_0_0a	Y		Y	1	Fuc(a1-2)Gal(b1-3)GlcNAc(b1-3)Gal(b1-4)[Fuc(a1-3)]GlcNAc(b1-6)[Fuc(a1-2)Gal(b1-3)[Fuc(a1-4)]GlcNAc(b1-3)]Gal(b1-4)Glc (TetraF-iso LNO)
5_3_4_0_0b	Y		Y	2	Fuc(a1-2)Gal(b1-3)GlcNAc(b1-3)[Fuc(a1-4)]Gal(b1-4)[Fuc(a1-3)]GlcNAc(b1-3)Gal(b1-4)[Fuc(a1-3)]GlcNAc(b1-3)Gal(b1-4)Glc (TetraF-para LNO)
5_3_4_0_0c	Y		Y		5Hex+3HexNAc+4Fuc
5_3_5_0_0a	Y		Y	1	Fuc(a1-2)Gal(b1-3)[Fuc(a1-4)]GlcNAc(b1-3)Gal(b1-4)[Fuc(a1-3)]GlcNAc(b1-6)[Fuc(a1-2)Gal(b1-3)[Fuc(a1-4)]GlcNAc(b1-3)]Gal(b1-4)Glc (PentaF-iso LNO)
5_4_0_0_0a			Y		5Hex+4HexNAc
5_4_0_1_0a		Y			5Hex+4HexNAc+Neu5Ac
5_4_1_0_0a	Y		Y		5Hex+4HexNAc+Fuc
5_5_1_0_0a	Y		Y		Fuc+Gal(b1-4)GlcNAc(b1-3)[Gal(b1-4)GlcNAc(b1-6)]Gal(b1-4)GlcNAc(b1-3)[Gal(b1-4)GlcNAc(b1-6)]Gal(b1-4)GlcNAc
5_5_2_0_0a	Y		Y		2Fuc+Gal(b1-4)GlcNAc(b1-3)[Gal(b1-4)GlcNAc(b1-6)]Gal(b1-4)GlcNAc(b1-3)[Gal(b1-4)GlcNAc(b1-6)]Gal(b1-4)GlcNAc
6_0_0_0_0a			Y		Gal(b1-3)Gal(b1-3)Gal(b1-3)Gal(b1-3)Gal(b1-4)Glc
6_0_0_0_0b			Y		6Hex
6_0_0_0_0c			Y		6Hex
6_0_0_0_0d			Y		6Hex
6_0_0_0_0e			Y		6Hex
6_0_0_0_1a		Y			6Hex+Neu5Gc
6_0_0_1_0a		Y			6Hex+Neu5Ac
6_1_0_0_0a			Y		Gal(b1-3)Gal(b1-3)Gal(b1-3)[Gal(b1-4)GlcNAc(b1-6)]Gal(b1-4)Glc
6_1_0_0_0b			Y		6Hex+HexNAc
6_2_0_0_0a			Y	2	Gal(a1-3)Gal(b1-4)GlcNAc(b1-3)[Gal(a1-3)Gal(b1-4)GlcNAc(b1-6)]Gal(b1-4)Glc
6_2_0_0_0b			Y		Gal(b1-3)[Gal(b1-4)GlcNAc(b1-6)]Gal(b1-3)[Gal(b1-4)GlcNAc(b1-6)]Gal(b1-4)Glc
6_2_0_0_0c			Y	2	2Gal(a1-3) + Gal(b1-4)GlcNAc(b1-6)[Gal(b1-4)GlcNAc(b1-3)]Gal(b1-4)Glc
6_2_0_0_0d			Y		6Hex+2HexNAc
6_2_0_0_0e			Y	2	Gal(b1-4)Gal(b1-4)GlcNAc(b1-3)[Gal(b1-4)Gal(b1-4)GlcNAc(b1-6)]Gal(b1-4)Glc
6_2_0_1_0a		Y		1	Neu5Ac-Gal(b1-4)GlcNAc(b1-6)+Gal(b1-3)[Gal(b1-4)GlcNAc(b1-6)]Gal(b1-3)[Gal(b1-4)GlcNAc(b1-6)]Gal(b1-4)Glc
6_2_0_1_0b		Y		1	Neu5Ac(a2-3)Gal(b1-3)[Gal(b1-4)GlcNAc(b1-6)]Gal(b1-3)[Gal(b1-4)GlcNAc(b1-6)]Gal(b1-4)Glc
6_2_0_1_0c		Y			Neu5Ac(a2-3)+Gal(b1-3)[Gal(b1-4)GlcNAc(b1-6)]Gal(b1-3)[Gal(b1-4)GlcNAc(b1-6)]Gal(b1-4)Glc)
6_2_2_0_0a	Y		Y	2	Gal(a1-3)Gal(b1-4)[Fuc(a1-3)]GlcNAc(b1-3)[Gal(a1-3)Gal(b1-4)[Fuc(a1-3)]GlcNAc(b1-6)]Gal(b1-4)Glc
6_2_2_0_0b	Y		Y	2	Gal(a1-3)[Fuc(a1-3)]Gal(b1-4)GlcNAc(b1-6)[Gal(a1-3)Gal(b1-4)[Fuc(a1-3)]GlcNAc(b1-3)]Gal(b1-4)Glc
6_2_3_0_0a	Y		Y		Gal(a1-3)[Fuc(a1-2)]Gal(b1-4)[Fuc(a1-3)]GlcNAc(b1-3)[Gal(a1-3)Gal(b1-4)[Fuc(a1-3)]-GlcNAc(b1-6)]Gal(b1-4)Glc
6_2_3_0_0b	Y		Y		Gal(a1-3)Gal(b1-4)[Fuc(a1-3)]GlcNAc(b1-6)[Gal(a1-3)[Fuc(a1-2)]Gal(b1-4)[Fuc(a1-3)]GlcNAc(b1-6)]Gal(b1-4)Glc
6_3_1_0_0a	Y		Y		6Hex+3HexNAc+Fuc
6_3_2_0_0a	Y		Y		6Hex+3HexNAc+2Fuc
6_4_0_0_0a			Y	2	Gal(b1-4)GlcNAc(b1-3)[Gal(b1-4)GlcNAc(b1-6)]Gal(b1-4)GlcNAc(b1-3)[Gal(b1-4)GlcNAc(b1-6)]Gal(b1-4)Glc
6_4_0_0_0b			Y	1	Gal(b1-4)GlcNAc(b1-6)[Gal(b1-3)GlcNAc(b1-3)]Gal(b1-4)GlcNAc(b1-6)[Gal(b1-3)GlcNAc(b1-3)]Gal(b1-4)Glc (LND)
6_4_0_0_0c			Y	1	Gal(b1-4)GlcNAc(b1-6)[Gal(b1-4)GlcNAc(b1-3)]Gal(b1-4)GlcNAc(b1-6)[Gal(b1-3)GlcNAc(b1-3)]Gal(b1-4)Glc (LNnD)
6_4_0_0_0d			Y	2	Gal(b1-4)GlcNAc(b1-3)Gal(b1-4)GlcNAc(b1-6)[Gal(b1-3)GlcNAc(b1-3)Gal(b1-4)GlcNAc(b1-3)]Gal(b1-4)Glc
6_4_0_0_0e			Y	2	Gal(b-14)GlcNAc(b1-6)[Gal(b1-4)GlcNAc(b1-3)]Gal(b1-4)GlcNAC(b1-6)[Gal(b1-4)GlcNAc(b1-3)]Gal(b1-4)Glc (iso-LND)
6_4_0_0_0f			Y		6Hex+4HexNAc
6_4_0_0_0g			Y		6Hex+4HexNAc
6_4_0_0_0h			Y		6Hex+4HexNAc
6_4_0_0_0i			Y		6Hex+4HexNAc
6_4_0_0_0j			Y		6Hex+4HexNAc
6_4_0_1_0a		Y		1	Neu5Ac(a2-6)Gal(b1-4)GlcNAc(b1-6)[Gal(b1-4)GlcNAc(b1-3)]Gal(b1-4)GlcNAc(b1-6)[Gal(b1-3)GlcNAc(b1-3)]Gal(b1-4)Glc (SLNnD)
6_4_0_1_0b		Y			6Hex+4HexNAc+1Neu5Ac
6_4_0_1_0c		Y			6Hex+4HexNAc+1Neu5Ac
6_4_0_1_0d		Y			6Hex+4HexNAc+1Neu5Ac
6_4_1_0_0c	Y		Y	2	Fuc+Gal(b1-4)GlcNAc(b1-3)[Gal(b1-4)GlcNAc(b1-6)]Gal(b1-4)GlcNAc(b1-3)[Gal(b1-4)GlcNAc(b1-6)]Gal(b1-4)Glc
6_4_1_0_0d	Y		Y	1	Gal(b1-4)[Fuc(a1-3)]GlcNAc(b1-6)[Gal(b1-3)GlcNAc(b1-3)]Gal(b1-4)GlcNAc(b1-6)[Gal(b1-3)GlcNAc(b1-3)]Gal(b1-4)Glc (FLND I)
6_4_1_0_0e	Y		Y	1	Gal(b1-4)[Fuc(a1-3)]GlcNAc(b1-6)[Gal(b1-4)GlcNAc(b1-3)]Gal(b1-4)GlcNAc(b1-6)[Gal(b1-3)GlcNAc(b1-3)]Gal(b1-4)Glc (FLNnD I)
6_4_1_0_0g	Y		Y	1	Gal(b1-4)GlcNAc(b1-6)[Gal(b1-4)GlcNAc(b1-3)]Gal(b1-4)GlcNAc(b1-6)[Fuc(a1-2)Gal(b1-3)GlcNAc(b1-3)]Gal(b1-4)Glc (FLNnD II)
6_4_1_0_0h	Y		Y	1	Gal(b1-4)GlcNAc(b1-6)[Gal(b1-3)GlcNAc(b1-3)]Gal(b1-4)GlcNAc(b1-6)[Gal(b1-3)[Fuc(a1-4)]GlcNAc(b1-3)]Gal(b1-4)Glc (FLND II)
6_4_1_0_0i	Y		Y		6Hex+4HexNAc+Fuc
6_4_1_0_0j	Y		Y		6Hex+4HexNAc+Fuc
6_4_1_0_0k	Y		Y		6Hex+4HexNAc+Fuc
6_4_1_0_0l	Y		Y		6Hex+4HexNAc+Fuc
6_4_1_0_0m	Y		Y		6Hex+4HexNAc+Fuc
6_4_1_0_0n	Y		Y		6Hex+4HexNAc+Fuc
6_4_1_0_0o	Y		Y		6Hex+4HexNAc+Fuc
6_4_1_0_0p	Y		Y		6Hex+4HexNAc+Fuc
6_4_1_1_0a	Y	Y			6Hex+4HexNAc+Fuc+Neu5Ac
6_4_1_1_0b	Y	Y			6Hex+4HexNAc+Fuc+Neu5Ac
6_4_2_0_0d	Y		Y	2	2Fuc+Gal(b1-4)GlcNAc(b1-3)[Gal(b1-4)GlcNAc(b1-6)]Gal(b1-4)GlcNAc(b1-3)[Gal(b1-4)GlcNAc(b1-6)]Gal(b1-4)Glc
6_4_2_0_0e	Y		Y	1	Gal(b1-4)[Fuc(a1-3)]GlcNAc(b1-6)[Gal(b1-3)GlcNAc(b1-3)]Gal(b1-4)GlcNAc(b1-6)[Fuc(a1-2)Gal(b1-3)GlcNAc(b1-3)]Gal(b1-4)Glc (DFLND I)
6_4_2_0_0f	Y		Y	1	Gal(b1-4)[Fuc(a1-3)]GlcNAc(b1-6)[Gal(b1-4)GlcNAc(b1-3)]Gal(b1-4)GlcNAc(b1-6)[Fuc(a1-2)Gal(b1-3)GlcNAc(b1-3)]Gal(b1-4)Glc (DFLNnD)
6_4_2_0_0g	Y		Y	1	Gal(b1-4)GlcNAc(b1-6)[Gal(b1-3)[Fuc(a1-4)]GlcNAc(b1-3)]Gal(b1-4)GlcNAc(b1-6)[Gal(b1-3)[Fuc(a1-4)]GlcNAc(b1-3)]Gal(b1-4)Glc (DFLND II)
6_4_2_0_0h	Y		Y	1	Gal(b1-4)[Fuc(a1-3)]GlcNAc(b1-6)[Gal(b1-3)GlcNAc(b1-3)]Gal(b1-4)GlcNAc(b1-6)[Gal(b1-3)[Fuc(a1-4)]GlcNAc(b1-3)]Gal(b1-4)Glc (DFLND III)
6_4_2_0_0i	Y		Y	1	Gal(b1-4)[Fuc(a1-3)]GlcNAc(b1-6)[Gal(b1-3)[Fuc(a1-4)]GlcNAc(b1-3)]Gal(b1-4)GlcNAc(b1-6)[Gal(b1-3)GlcNAc(b1-3)]Gal(b1-4)Glc (DFLND IV)
6_4_2_0_0j	Y		Y	1	Gal(b1-4)[Fuc(a1-3)]GlcNAc(b1-6)[Fuc(a1-2)Gal(b1-3)GlcNAc(b1-3)]Gal(b1-4)GlcNAc(b1-6)[Gal(b1-3)GlcNAc(b1-3)]Gal(b1-4)Glc (DFLND V)
6_4_2_0_0k	Y		Y	1	Gal(b1-4)GlcNAc(b1-6)[Fuc(a1-2)Gal(b1-3)[Fuc(a1-4)]GlcNAc(b1-3)]Gal(b1-4)GlcNAc(b1-6)[Gal(b1-3)GlcNAc(b1-3)]Gal(b1-4)Glc
6_4_2_0_0m	Y		Y	1	Gal(b1-4)GlcNAc(b1-6)[Gal(b1-3)[Fuc(a1-4)]GlcNAc(b1-3)]Gal(b1-4)GlcNAc(b1-6)[Fuc(a1-2)Gal(b1-3)GlcNAc(b1-3)]Gal(b1-4)Glc (DFLND VI)
6_4_2_0_0n	Y		Y	1	Gal(b1-4)GlcNAc(b1-6)[Gal(b1-3)GlcNAc(b1-3)]Gal(b1-4)GlNAc(b1-6)[Fuc(a1-2)Gal(b1-3)[Fuc(a1-4)]GlcNAc(b1-3)]Gal(b1-4)Glc
6_4_2_0_0o	Y		Y	2	Gal(b1-3)GlcNAc(b1-3)Gal(b1-4)[Fuc(a1-3)]GlcNAc(b1-6)[Gal(b1-3)GlcNAc(b1-3)Gal(b1-4)[Fuc(a1-3)]GlcNAc(b1-3)Gal(b1-4)Glc (DF-novo LND)
6_4_2_0_0p	Y		Y		6Hex+4HexNAc+2Fuc
6_4_2_0_0q	Y		Y		6Hex+4HexNAc+2Fuc
6_4_2_0_0r	Y		Y		6Hex+4HexNAc+2Fuc
6_4_2_0_0s	Y		Y		6Hex+4HexNAc+2Fuc
6_4_2_0_0t	Y		Y		6Hex+4HexNAc+2Fuc
6_4_2_0_0u	Y		Y		6Hex+4HexNAc+2Fuc
6_4_2_1_0a	Y	Y		2	2Fuc(a1-2)+2Gal(b1-4)Glc(b1-3)+Neu5Ac(a2-6)+Gal(b1-4)GlcNAc(b1-6)[Gal(b1-4)GlcNAc(b1-3)]Gal(b1-4)Glc
6_4_2_1_0b	Y	Y		2	2Fuc(a1-2)+Neu5Ac(a2-3)+Gal(b1-4)GlcNAc(b1-3)[Gal(b1-4)GlcNAc(b1-3)[Gal(b1-4)GlcNAc(b1-6)]Gal(b1-4)GlcNAc(b1-6)]Gal(b1-4)Glc
6_4_2_1_0c	Y	Y		2	2Fuc(a1-2)+Neu5Ac(a2-6)+Gal(b1-4)GlcNAc(b1-3)[Gal(b1-4)GlcNAc(b1-3)[Gal(b1-4)GlcNAc(b1-6)]Gal(b1-4)GlcNAc(b1-6)]Gal(b1-4)Glc
6_4_2_1_0d	Y	Y			6Hex+4HexNAc+2Fuc+Neu5Ac
6_4_3_0_0a	Y		Y	1	Fuc(a1-2)Gal(b1-4)[Fuc(a1-3)]GlcNAc(b1-6)[Gal(b1-3)GlcNAc(b1-3)]Gal(b1-4)GlcNAc(b1-6)[Fuc(a1-2)Gal(b1-3)GlcNAc(b1-3)]Gal(b1-4)Glc (TriF-LND VII)
6_4_3_0_0c	Y		Y	1	Gal(b1-3)[Fuc(a1-4)]GlcNAc(b1-3)[Gal(b1-4)GlcNAc(b1-6)]Gal(b1-4)[Fuc(a1-3)]GlcNAc(b1-6)[Gal(b1-3)[Fuc(a1-4)]GlcNAc(b1-3)]Gal(b1-4)Glc (TriF-LND VI)
6_4_3_0_0d	Y		Y	2	3Fuc+Gal(b1-4)GlcNAc(b1-3)[Gal(b1-4)GlcNAc(b1-6)]Gal(b1-4)GlcNAc(b1-3)[Gal(b1-4)GlcNAc(b1-6)]Gal(b1-4)Glc
6_4_3_0_0e	Y		Y	1	Gal(b1-4)[Fuc(a1-3)]GlcNAc(b1-6)[Fuc(a1-2)Gal(b1-3)GlcNAc(b1-3)]Gal(b1-4)GlcNAc(b1-6)[Gal(b1-3)[Fuc(a1-4)]GlcNAc(b1-3)]Gal(b1-4)Glc (TriF-LND I)
6_4_3_0_0f	Y		Y	1	Gal(b1-4)[Fuc(a1-3)]GlcNAc(b1-6)[Fuc(a1-2)Gal(b1-3)GlcNAc(b1-3)]Gal(b1-4)GlcNAc(b1-6)[Fuc(a1-2)Gal(b1-3)GlcNAc(b1-3)]Gal(b1-4)Glc (TriF-LND II)
6_4_3_0_0g	Y		Y	1	Gal(b1-4)[Fuc(a1-3)]GlcNAc(b1-6)[Gal(b1-3)[Fuc(a1-4)]GlcNAc(b1-3)]Gal(b1-4)GlcNAc(b1-6)[Gal(b1-3)[Fuc(a1-4)]GlcNAc(b1-3)]Gal(b1-4)Glc (TriF-LND III)
6_4_3_0_0h	Y		Y	1	Gal(b1-4)[Fuc(a1-3)]GlcNAc(b1-6)[Gal(b1-3)[Fuc(a1-4)]GlcNAc(b1-3)]Gal(b1-4)GlcNAc(b1-6)[Fuc(a1-2)Gal(b1-3)GlcNAc(b1-3)]Gal(b1-4)Glc (TriF-LND IV)
6_4_3_0_0i	Y		Y	1	Gal(b1-4)GlcNAc(b1-6)[Fuc(a1-2)Gal(b1-3)[Fuc(a1-4)]GlcNAc(b1-3)]Gal(b1-4)GlcNAc(b1-6)[Fuc(a1-2)Gal(b1-3)GlcNAc(b1-3)]Gal(b1-4)Glc
6_4_3_0_0j	Y		Y	1	Gal(b1-4)[Fuc(a1-3)]GlcNAc(b1-6)[Fuc(a1-2)Gal(b1-4)[Fuc(a1-3)]GlcNAc(b1-3)]Gal(b1-4)GlcNAc(b1-6)[Gal(b1-3)GlcNAc(b1-3)]Gal(b1-4)Glc
6_4_3_0_0k	Y		Y	1	Gal(b1-4)[Fuc(a1-3)]GlcNAc(b1-6)[Fuc(a1-2)Gal(b1-3)[Fuc(a1-4)]GlcNAc(b1-3)]Gal(b1-4)GlcNAc(b1-6)[Gal(b1-3)GlcNAc(b1-3)]Gal(b1-4)Glc
6_4_3_0_0m	Y		Y	1	Gal(b1-4)GlcNAc(b1-6)[Gal(b1-3)GlcNAc(b1-3)]Gal(b1-4)[Fuc(a1-3)]GlcNAc(b1-6)[Fuc(a1-2)Gal(b1-3)[Fuc(a1-4)]GlcNAc(b1-3)]Gal(b1-4)Glc (TriF-LND V)
6_4_3_0_0n	Y		Y	2	Gal(b1-4)[Fuc(a1-3)]GlcNAc(b1-6)[Gal(b1-3)[Fuc(a1-4)]GlcNAc(b1-6)[Gal(b1-3)[Fuc(a1-4)]GlcNAc(b1-3)]Gal(b1-4)GlcNAc(b1-3)]Gal(b1-4)Glc
6_4_3_0_0o	Y		Y		6Hex+4HexNAc+3Fuc
6_4_4_0_0b	Y		Y	1	Gal(b1-4)[Fuc(a1-3)]GlcNAc(b1-6)[Fuc(a1-2)Gal(b1-3)GlcNAc(b1-3)]Gal(b1-4)GlcNAc(b1-6)[Fuc(a1-2)Gal(b1-3)[Fuc(a1-4)]GlcNAc(b1-3)]Gal(b1-4)Glc (TetraF-LND I)
6_4_4_0_0c	Y		Y	1	Gal(b1-4)[Fuc(a1-3)]GlcNAc(b1-6)[Gal(b1-3)[Fuc(a1-4)]GlcNAc(b1-3)]Gal(b1-4)GlcNAc(b1-6)[Fuc(a1-2)Gal(b1-3)[Fuc(a1-4)]GlcNAc(b1-3)]Gal(b1-4)Glc (TetraF-LND II)
6_4_4_0_0d	Y		Y	1	Gal(b1-4)[Fuc(a1-3)]GlcNAc(b1-6)[Fuc(a1-2)Gal(b1-3)[Fuc(a1-4)]GlcNAc(b1-3)]Gal(b1-4)GlcNAc(b1-6)[Fuc(a1-2)Gal(b1-3)GlcNAc(b1-3)]Gal(b1-4)Glc (TetraF-LND III)
6_4_4_0_0e	Y		Y	1	Gal(b1-4)GlcNAc(b1-6)[Fuc(a1-2)Gal(b1-3)[Fuc(a1-4)]GlcNAc(b1-3)]Gal(b1-4)GlcNAc(b1-6)[Fuc(a1-2)Gal(b1-3)[Fuc(a1-4)]GlcNAc(b1-3)]Gal(b1-4)Glc
6_4_4_0_0f	Y		Y	2	Gal(b1-4)GlcNAc(b1-6)[Fuc(a1-2)Gal(b1-3)[Fuc(a1-4)]GlcNAc(b1-3)]Gal(b1-4)GlcNAc(b1-6)[Fuc(a1-2)Gal(b1-4)[Fuc(a1-3)]GlcNAc(b1-3)]Gal(b1-4)Glc
6_4_4_0_0g	Y		Y		6Hex+4HexNAc+4Fuc
6_4_5_0_0a	Y		Y		6Hex+4HexNAc+5Fuc
6_5_1_1_0a	Y	Y			6Hex+5HexNAc+Fuc+Neu5Ac
6_5_1_1_0b	Y	Y			6Hex+5HexNAc+Fuc+Neu5Ac
7_0_0_0_0a			Y		7Hex
7_0_0_0_0b			Y		7Hex
7_0_0_0_0d			Y		7Hex
7_2_0_0_0a			Y		7Hex+2HexNAc
7_2_0_1_0b		Y			Neu5Ac(a2-3)Gal(b1-3)+Gal(b1-3)[Gal(b1-4)GlcNAc(b1-6)]Gal(b1-3)[Gal(b1-4)GlcNAc(b1-6)]Gal(b1-4)Glc
7_2_0_1_0a		Y			7Hex+2HexNAc+Neu5Ac
7_5_0_0_0a			Y	2	Gal(b1-4)GlcNAc(b1-3)[Gal(b1-4)GlcNAc(b1-6)]Gal(b1-4)GlcNAc(b1-3)[Gal(b1-4)GlcNAc(b1-3)Gal(b1-4)GlcNAc(b1-6)]Gal(b1-4)Glc
7_5_0_0_0b			Y		7Hex+5HexNAc
7_5_0_0_0c			Y		7Hex+5HexNAc
7_5_1_0_0a	Y		Y	2	Fuc+Gal(b1-4)GlcNAc(b1-3)[Gal(b1-4)GlcNAc(b1-6)]Gal(b1-4)GlcNAc(b1-3)[Gal(b1-4)GlcNAc(b1-3)Gal(b1-4)GlcNAc(b1-6)]Gal(b1-4)Glc
7_5_1_0_0b	Y		Y		7Hex+5HexNAc+Fuc
7_5_1_1_0a	Y	Y			7Hex+5HexNAc+Fuc+Neu5Ac
7_5_2_0_0a	Y		Y	2	2Fuc+Gal(b1-4)GlcNAc(b1-3)[Gal(b1-4)GlcNAc(b1-6)]Gal(b1-4)GlcNAc(b1-3)[Gal(b1-4)GlcNAc(b1-3)Gal(b1-4)GlcNAc(b1-6)]Gal(b1-4)Glc
7_5_2_0_0b	Y		Y		7Hex+5HexNAc+2Fuc
7_5_2_1_0b	Y	Y			7Hex+5HexNAc+2Fuc+Neu5Ac
7_5_3_0_0a	Y		Y		7Hex+5HexNAc+3Fuc
7_5_3_0_0b	Y		Y		7Hex+5HexNAc+3Fuc
7_5_4_0_0a	Y		Y		7Hex+5HexNAc+4Fuc
7_5_4_0_0b	Y		Y		7Hex+5HexNAc+4Fuc
7_7_2_0_0a	Y		Y		2Fuc+Gal(b1-4)GlcNAc(b1-3)[Gal(b1-4)GlcNAc(b1-6)]Gal(b1-4)GlcNAc(b1-3)[Gal(b1-4)GlcNAc(b1-3)[Gal(b1-4)GlcNAc(b1-6)]Gal(b1-4)GlcNAc(b1-6)]Gal(b1-4)GlcNAc
7_7_3_0_0a	Y		Y		3Fuc+Gal(b1-4)GlcNAc(b1-3)[Gal(b1-4)GlcNAc(b1-6)]Gal(b1-4)GlcNAc(b1-3)[Gal(b1-4)GlcNAc(b1-3)[Gal(b1-4)GlcNAc(b1-6)]Gal(b1-4)GlcNAc(b1-6)]Gal(b1-4)GlcNAc
8_0_0_0_0b			Y		8Hex
8_0_2_1_0a	Y	Y			8Hex+2Fuc+Neu5Ac
8_3_0_0_0a			Y		Gal(b1-3)[Gal(b1-3)[Gal(b1-4)GlcNAc(b1-6)]Gal(b1-4)GlcNAc(b1-6)]Gal(b1-3)[Gal(b1-4)GlcNAc(b1-6)]Gal(b1-4)Glc
8_3_0_0_0b			Y		Gal(b1-3)[Gal(b1-4)GlcNAc(b1-6)]Gal(b1-3)[Gal(b1-3)[Gal(b1-4)GlcNAc(b1-6)]Gal(b1-4)GlcNAc(b1-6)]Gal(b1-4)Glc
8_3_0_1_0a		Y			Neu5Ac(a2-3)+Gal(b1-3)[Gal(b1-3)[Gal(b1-4)GlcNAc(b1-6)]Gal(b1-4)GlcNAc(b1-6)]Gal(b1-3)[Gal(b1-4)GlcNAc(b1-6)]Gal(b1-4)Glc
8_3_0_1_0b		Y			Neu5Ac(a2-3)+Gal(b1-3)[Gal(b1-4)GlcNAc(b1-6)]Gal(b1-3)[Gal(b1-3)[Gal(b1-4)GlcNAc(b1-6)]Gal(b1-4)GlcNAc(b1-6)]Gal(b1-4)Glc
8_6_0_0_0a			Y	2	Gal(b1-4)GlcNAc(b1-3)[Gal(b1-4)GlcNAc(b1-6)]Gal(b1-4)GlcNAc(b1-3)[Gal(b1-4)GlcNAc(b1-3)[Gal(b1-4)GlcNAc(b1-6)]Gal(b1-4)GlcNAc(b1-6)]Gal(b1-4)Glc
8_6_0_0_0b			Y		8Hex+6HexNAc
8_6_1_0_0a	Y		Y	2	Fuc+Gal(b1-4)GlcNAc(b1-3)[Gal(b1-4)GlcNAc(b1-6)]Gal(b1-4)GlcNAc(b1-3)[Gal(b1-4)GlcNAc(b1-3)[Gal(b1-4)GlcNAc(b1-6)]Gal(b1-4)GlcNAc(b1-6)]Gal(b1-4)Glc
8_6_1_0_0b	Y		Y		8Hex+6HexNAc+Fuc
8_6_2_0_0a	Y		Y	2	2Fuc+Gal(b1-4)GlcNAc(b1-3)[Gal(b1-4)GlcNAc(b1-6)]Gal(b1-4)GlcNAc(b1-3)[Gal(b1-4)GlcNAc(b1-3)[Gal(b1-4)GlcNAc(b1-6)]Gal(b1-4)GlcNAc(b1-6)]Gal(b1-4)Glc
8_6_2_0_0b	Y		Y		8Hex+6HexNAc+2Fuc
8_6_2_3_0a	Y	Y			8Hex+6HexNAc+2Fuc+3Neu5Ac
8_6_3_0_0a	Y		Y	2	3Fuc+Gal(b1-4)GlcNAc(b1-3)[Gal(b1-4)GlcNAc(b1-6)]Gal(b1-4)GlcNAc(b1-3)[Gal(b1-4)GlcNAc(b1-3)[Gal(b1-4)GlcNAc(b1-6)]Gal(b1-4)GlcNAc(b1-6)]Gal(b1-4)Glc
8_6_3_0_0b	Y		Y		8Hex+6HexNAc+3Fuc
8_6_3_1_0a	Y	Y		2	3Fuc(a1-2)+Neu5Ac(a2-3)+Gal(b1-4)GlcNAc(b1-3)[Gal(b1-4)GlcNAc(b1-3)[Gal(b1-4)GlcNAc(b1-3)[Gal(b1-4)GlcNAc(b1-6)]Gal(b1-4)GlcNAc(b1-6)]Gal(b1-4)GlcNAc(b1-6)]Gal(b1-4)Glc
8_6_3_1_0b	Y	Y		2	3Fuc(a1-2)+Neu5Ac(a2-6)+Gal(b1-4)GlcNAc(b1-3)[Gal(b1-4)GlcNAc(b1-3)[Gal(b1-4)GlcNAc(b1-3)[Gal(b1-4)GlcNAc(b1-6)]Gal(b1-4)GlcNAc(b1-6)]Gal(b1-4)GlcNAc(b1-6)]Gal(b1-4)Glc
8_6_4_0_0a	Y		Y	2	4Fuc+Gal(b1-4)GlcNAc(b1-3)[Gal(b1-4)GlcNAc(b1-6)]Gal(b1-4)GlcNAc(b1-3)[Gal(b1-4)GlcNAc(b1-3)[Gal(b1-4)GlcNAc(b1-6)]Gal(b1-4)GlcNAc(b1-6)]Gal(b1-4)Glc
8_6_4_0_0b	Y		Y		8Hex+6HexNAc+4Fuc
8_6_5_3_0a	Y	Y			8Hex+6HexNAc+5Fuc+3Neu5Ac
9_0_0_0_0a			Y		9Hex
9_0_0_1_0a		Y			9Hex+Neu5Ac
9_0_1_1_0a	Y	Y			9Hex+Fuc+Neu5Ac
9_2_0_2_0a		Y			2[Neu5Ac-Gal(b1-4)GlcNAc(b1-6)]+Gal(b1-3)Gal(b-13)Gal(b1-3)Gal(b1-3)Gal(b1-3)Gal(b1-4)Glc
10_2_0_1_0a		Y			Neu5Ac-Gal(b1-4)GlcNAc(b1-6)+Gal(b1-4)GlcNAC(b1-6)+Gal(b1-3)Gal(b1-3)Gal(b1-3)Gal(b1-3)Gal(b1-3)Gal(b1-3)Gal(b1-4)Glc
10_8_0_0_0a			Y	2	Gal(b1-4)GlcNAc(b1-3)[Gal(b1-4)GlcNAc(b1-6)]Gal(b1-4)GlcNAc(b1-3)[Gal(b1-4)GlcNAc(b1-6)]Gal(b1-4)GlcNAc(b1-3)[Gal(b1-4)GlcNAc(b1-3)[Gal(b1-4)GlcNAc(b1-6)]Gal(b1-4)GlcNAc(b1-6)]Gal(b1-4)Glc
10_8_1_0_0a	Y		Y	2	Fuc+Gal(b1-4)GlcNAc(b1-3)[Gal(b1-4)GlcNAc(b1-6)]Gal(b1-4)GlcNAc(b1-3)[Gal(b1-4)GlcNAc(b1-6)]Gal(b1-4)GlcNAc(b1-3)[Gal(b1-4)GlcNAc(b1-3)[Gal(b1-4)GlcNAc(b1-6)]Gal(b1-4)GlcNAc(b1-6)]Gal(b1-4)Glc
10_8_2_0_0a	Y		Y	2	2Fuc+Gal(b1-4)GlcNAc(b1-3)[Gal(b1-4)GlcNAc(b1-6)]Gal(b1-4)GlcNAc(b1-3)[Gal(b1-4)GlcNAc(b1-6)]Gal(b1-4)GlcNAc(b1-3)[Gal(b1-4)GlcNAc(b1-3)[Gal(b1-4)GlcNAc(b1-6)]Gal(b1-4)GlcNAc(b1-6)]Gal(b1-4)Glc
10_8_3_0_0a	Y		Y	2	3Fuc+Gal(b1-4)GlcNAc(b1-3)[Gal(b1-4)GlcNAc(b1-6)]Gal(b1-4)GlcNAc(b1-3)[Gal(b1-4)GlcNAc(b1-6)]Gal(b1-4)GlcNAc(b1-3)[Gal(b1-4)GlcNAc(b1-3)[Gal(b1-4)GlcNAc(b1-6)]Gal(b1-4)GlcNAc(b1-6)]Gal(b1-4)Glc
10_8_4_0_0a	Y		Y	2	4Fuc+Gal(b1-4)GlcNAc(b1-3)[Gal(b1-4)GlcNAc(b1-6)]Gal(b1-4)GlcNAc(b1-3)[Gal(b1-4)GlcNAc(b1-6)]Gal(b1-4)GlcNAc(b1-3)[Gal(b1-4)GlcNAc(b1-3)[Gal(b1-4)GlcNAc(b1-6)]Gal(b1-4)GlcNAc(b1-6)]Gal(b1-4)Glc
*Oligosaccharide codes express the corresponding monosaccharide composition as the number of {hexose}_{N-acetylhexosamine}_{fucose}_{N-acetylneuraminic acid}_{N-glycolylneruaminic acid} ({Hex}_{HexNAc}_{Fuc}_{Neu5Ac}_{Neu5Gc})
The letter following the 5-digit oligosaccharide code is used to differentiate isomers sharing the same monosaccharide composition.
For instances in which multiple oligosaccharide codes have been assigned to the same structural composition (i.e. 1_1_0_0_1d, 1_1_0_0_1e, and 1_1_0_0_1f which all correspond to Hex+HexNAc+Neu5Gc) multiple isomers were assigned to a species within a publication if the authors reported multiple isomers of the same composition (based on retention time, fragementation pattern, or some other unique id…

## Sheet: Sup. Table 2. MilkOligoDB
Supplementary Table 2. Oligosaccharides identified in each species, divided by publication
Category	Order	Genus	Species	Subspecies	Common Name	Oligosaccharides	Number of Donors	Total Number of Samples	Number of Oligosaccharides Identified	Analytical Method	1st Author	Year	PubMed ID	DOI
Human	Primates	Homo	sapiens		Human	2_0_2_0_0b	unknown	1	>100	LC-MS	Tao	2011	21214271	10.1021/pr1009367
Human	Primates	Homo	sapiens		Human	3_1_0_0_0f	unknown	1	>100	LC-MS	Tao	2011	21214271	10.1021/pr1009367
Human	Primates	Homo	sapiens		Human	3_1_0_0_0g	unknown	1	>100	LC-MS	Tao	2011	21214271	10.1021/pr1009367
Human	Primates	Homo	sapiens		Human	3_1_0_0_0h	unknown	1	>100	LC-MS	Tao	2011	21214271	10.1021/pr1009367
Human	Primates	Homo	sapiens		Human	3_1_0_1_0f	unknown	1	>100	LC-MS	Tao	2011	21214271	10.1021/pr1009367
Human	Primates	Homo	sapiens		Human	3_1_0_1_0g	unknown	1	>100	LC-MS	Tao	2011	21214271	10.1021/pr1009367
Human	Primates	Homo	sapiens		Human	3_1_0_1_0h	unknown	1	>100	LC-MS	Tao	2011	21214271	10.1021/pr1009367
Human	Primates	Homo	sapiens		Human	3_1_1_0_0h	unknown	1	>100	LC-MS	Tao	2011	21214271	10.1021/pr1009367
Human	Primates	Homo	sapiens		Human	3_1_1_0_0i	unknown	1	>100	LC-MS	Tao	2011	21214271	10.1021/pr1009367
Human	Primates	Homo	sapiens		Human	3_1_1_0_0j	unknown	1	>100	LC-MS	Tao	2011	21214271	10.1021/pr1009367
Human	Primates	Homo	sapiens		Human	3_1_1_1_0f	unknown	1	>100	LC-MS	Tao	2011	21214271	10.1021/pr1009367
Human	Primates	Homo	sapiens		Human	3_1_1_1_0j	unknown	1	>100	LC-MS	Tao	2011	21214271	10.1021/pr1009367
Human	Primates	Homo	sapiens		Human	3_1_1_1_0k	unknown	1	>100	LC-MS	Tao	2011	21214271	10.1021/pr1009367
Human	Primates	Homo	sapiens		Human	4_1_0_1_0g	unknown	1	>100	LC-MS	Tao	2011	21214271	10.1021/pr1009367
Human	Primates	Homo	sapiens		Human	4_2_0_0_0g	unknown	1	>100	LC-MS	Tao	2011	21214271	10.1021/pr1009367
Human	Primates	Homo	sapiens		Human	4_2_0_0_0h	unknown	1	>100	LC-MS	Tao	2011	21214271	10.1021/pr1009367
Human	Primates	Homo	sapiens		Human	4_2_0_0_0j	unknown	1	>100	LC-MS	Tao	2011	21214271	10.1021/pr1009367
Human	Primates	Homo	sapiens		Human	4_2_0_0_0k	unknown	1	>100	LC-MS	Tao	2011	21214271	10.1021/pr1009367
Human	Primates	Homo	sapiens		Human	4_2_0_0_0l	unknown	1	>100	LC-MS	Tao	2011	21214271	10.1021/pr1009367
Human	Primates	Homo	sapiens		Human	4_2_0_1_0n	unknown	1	>100	LC-MS	Tao	2011	21214271	10.1021/pr1009367
Human	Primates	Homo	sapiens		Human	4_2_0_1_0o	unknown	1	>100	LC-MS	Tao	2011	21214271	10.1021/pr1009367
Human	Primates	Homo	sapiens		Human	4_2_0_1_0p	unknown	1	>100	LC-MS	Tao	2011	21214271	10.1021/pr1009367
Human	Primates	Homo	sapiens		Human	4_2_0_1_0q	unknown	1	>100	LC-MS	Tao	2011	21214271	10.1021/pr1009367
Human	Primates	Homo	sapiens		Human	4_2_0_1_0r	unknown	1	>100	LC-MS	Tao	2011	21214271	10.1021/pr1009367
Human	Primates	Homo	sapiens		Human	4_2_0_1_0s	unknown	1	>100	LC-MS	Tao	2011	21214271	10.1021/pr1009367
Human	Primates	Homo	sapiens		Human	4_2_0_1_0t	unknown	1	>100	LC-MS	Tao	2011	21214271	10.1021/pr1009367
Human	Primates	Homo	sapiens		Human	4_2_0_1_0u	unknown	1	>100	LC-MS	Tao	2011	21214271	10.1021/pr1009367
Human	Primates	Homo	sapiens		Human	4_2_1_0_0o	unknown	1	>100	LC-MS	Tao	2011	21214271	10.1021/pr1009367
Human	Primates	Homo	sapiens		Human	4_2_1_0_0r	unknown	1	>100	LC-MS	Tao	2011	21214271	10.1021/pr1009367
Human	Primates	Homo	sapiens		Human	4_2_1_0_0s	unknown	1	>100	LC-MS	Tao	2011	21214271	10.1021/pr1009367
Human	Primates	Homo	sapiens		Human	4_2_1_0_0t	unknown	1	>100	LC-MS	Tao	2011	21214271	10.1021/pr1009367
Human	Primates	Homo	sapiens		Human	4_2_1_0_0u	unknown	1	>100	LC-MS	Tao	2011	21214271	10.1021/pr1009367
Human	Primates	Homo	sapiens		Human	4_2_1_0_0v	unknown	1	>100	LC-MS	Tao	2011	21214271	10.1021/pr1009367
Human	Primates	Homo	sapiens		Human	4_2_1_1_0n	unknown	1	>100	LC-MS	Tao	2011	21214271	10.1021/pr1009367
Human	Primates	Homo	sapiens		Human	4_2_1_1_0r	unknown	1	>100	LC-MS	Tao	2011	21214271	10.1021/pr1009367
Human	Primates	Homo	sapiens		Human	4_2_1_1_0w	unknown	1	>100	LC-MS	Tao	2011	21214271	10.1021/pr1009367
Human	Primates	Homo	sapiens		Human	4_2_1_1_0x	unknown	1	>100	LC-MS	Tao	2011	21214271	10.1021/pr1009367
Human	Primates	Homo	sapiens		Human	4_2_2_0_0i	unknown	1	>100	LC-MS	Tao	2011	21214271	10.1021/pr1009367
Human	Primates	Homo	sapiens		Human	4_2_2_0_0n	unknown	1	>100	LC-MS	Tao	2011	21214271	10.1021/pr1009367
Human	Primates	Homo	sapiens		Human	4_2_2_0_0o	unknown	1	>100	LC-MS	Tao	2011	21214271	10.1021/pr1009367
Human	Primates	Homo	sapiens		Human	4_2_2_0_0p	unknown	1	>100	LC-MS	Tao	2011	21214271	10.1021/pr1009367
Human	Primates	Homo	sapiens		Human	4_2_2_0_0q	unknown	1	>100	LC-MS	Tao	2011	21214271	10.1021/pr1009367
Human	Primates	Homo	sapiens		Human	4_2_2_1_0o	unknown	1	>100	LC-MS	Tao	2011	21214271	10.1021/pr1009367
Human	Primates	Homo	sapiens		Human	4_2_2_1_0w	unknown	1	>100	LC-MS	Tao	2011	21214271	10.1021/pr1009367
Human	Primates	Homo	sapiens		Human	4_2_3_0_0e	unknown	1	>100	LC-MS	Tao	2011	21214271	10.1021/pr1009367
Human	Primates	Homo	sapiens		Human	4_2_3_0_0i	unknown	1	>100	LC-MS	Tao	2011	21214271	10.1021/pr1009367
Human	Primates	Homo	sapiens		Human	5_3_0_0_0b	unknown	1	>100	LC-MS	Tao	2011	21214271	10.1021/pr1009367
Human	Primates	Homo	sapiens		Human	5_3_0_0_0j	unknown	1	>100	LC-MS	Tao	2011	21214271	10.1021/pr1009367
Human	Primates	Homo	sapiens		Human	5_3_0_0_0k	unknown	1	>100	LC-MS	Tao	2011	21214271	10.1021/pr1009367
Human	Primates	Homo	sapiens		Human	5_3_0_1_0b	unknown	1	>100	LC-MS	Tao	2011	21214271	10.1021/pr1009367
Human	Primates	Homo	sapiens		Human	5_3_0_1_0c	unknown	1	>100	LC-MS	Tao	2011	21214271	10.1021/pr1009367
Human	Primates	Homo	sapiens		Human	5_3_1_0_0k	unknown	1	>100	LC-MS	Tao	2011	21214271	10.1021/pr1009367
Human	Primates	Homo	sapiens		Human	5_3_1_0_0l	unknown	1	>100	LC-MS	Tao	2011	21214271	10.1021/pr1009367
Human	Primates	Homo	sapiens		Human	5_3_1_0_0m	unknown	1	>100	LC-MS	Tao	2011	21214271	10.1021/pr1009367
Human	Primates	Homo	sapiens		Human	5_3_1_0_0n	unknown	1	>100	LC-MS	Tao	2011	21214271	10.1021/pr1009367
Human	Primates	Homo	sapiens		Human	5_3_1_0_0o	unknown	1	>100	LC-MS	Tao	2011	21214271	10.1021/pr1009367
Human	Primates	Homo	sapiens		Human	5_3_1_0_0p	unknown	1	>100	LC-MS	Tao	2011	21214271	10.1021/pr1009367
Human	Primates	Homo	sapiens		Human	5_3_1_0_0q	unknown	1	>100	LC-MS	Tao	2011	21214271	10.1021/pr1009367
Human	Primates	Homo	sapiens		Human	5_3_1_1_0e	unknown	1	>100	LC-MS	Tao	2011	21214271	10.1021/pr1009367
Human	Primates	Homo	sapiens		Human	5_3_1_1_0f	unknown	1	>100	LC-MS	Tao	2011	21214271	10.1021/pr1009367
Human	Primates	Homo	sapiens		Human	5_3_1_1_0g	unknown	1	>100	LC-MS	Tao	2011	21214271	10.1021/pr1009367
Human	Primates	Homo	sapiens		Human	5_3_2_0_0x	unknown	1	>100	LC-MS	Tao	2011	21214271	10.1021/pr1009367
Human	Primates	Homo	sapiens		Human	5_3_2_0_0y	unknown	1	>100	LC-MS	Tao	2011	21214271	10.1021/pr1009367
Human	Primates	Homo	sapiens		Human	5_3_2_0_0z	unknown	1	>100	LC-MS	Tao	2011	21214271	10.1021/pr1009367
Human	Primates	Homo	sapiens		Human	5_3_2_0_0aa	unknown	1	>100	LC-MS	Tao	2011	21214271	10.1021/pr1009367
Human	Primates	Homo	sapiens		Human	5_3_2_0_0ab	unknown	1	>100	LC-MS	Tao	2011	21214271	10.1021/pr1009367
Human	Primates	Homo	sapiens		Human	5_3_2_0_0ac	unknown	1	>100	LC-MS	Tao	2011	21214271	10.1021/pr1009367
Human	Primates	Homo	sapiens		Human	5_3_2_1_0h	unknown	1	>100	LC-MS	Tao	2011	21214271	10.1021/pr1009367
Human	Primates	Homo	sapiens		Human	5_3_3_0_0l	unknown	1	>100	LC-MS	Tao	2011	21214271	10.1021/pr1009367
Human	Primates	Homo	sapiens		Human	5_3_3_0_0m	unknown	1	>100	LC-MS	Tao	2011	21214271	10.1021/pr1009367
Human	Primates	Homo	sapiens		Human	5_3_3_0_0n	unknown	1	>100	LC-MS	Tao	2011	21214271	10.1021/pr1009367
Human	Primates	Homo	sapiens		Human	5_3_4_0_0c	unknown	1	>100	LC-MS	Tao	2011	21214271	10.1021/pr1009367
Human	Primates	Homo	sapiens		Human	6_4_0_0_0f	unknown	1	>100	LC-MS	Tao	2011	21214271	10.1021/pr1009367
Human	Primates	Homo	sapiens		Human	6_4_0_0_0g	unknown	1	>100	LC-MS	Tao	2011	21214271	10.1021/pr1009367
Human	Primates	Homo	sapiens		Human	6_4_0_0_0h	unknown	1	>100	LC-MS	Tao	2011	21214271	10.1021/pr1009367
Human	Primates	Homo	sapiens		Human	6_4_0_0_0i	unknown	1	>100	LC-MS	Tao	2011	21214271	10.1021/pr1009367
Human	Primates	Homo	sapiens		Human	6_4_0_0_0j	unknown	1	>100	LC-MS	Tao	2011	21214271	10.1021/pr1009367
Human	Primates	Homo	sapiens		Human	6_4_0_1_0b	unknown	1	>100	LC-MS	Tao	2011	21214271	10.1021/pr1009367
Human	Primates	Homo	sapiens		Human	6_4_0_1_0c	unknown	1	>100	LC-MS	Tao	2011	21214271	10.1021/pr1009367
Human	Primates	Homo	sapiens		Human	6_4_0_1_0d	unknown	1	>100	LC-MS	Tao	2011	21214271	10.1021/pr1009367
Human	Primates	Homo	sapiens		Human	6_4_1_0_0j	unknown	1	>100	LC-MS	Tao	2011	21214271	10.1021/pr1009367
Human	Primates	Homo	sapiens		Human	6_4_1_0_0k	unknown	1	>100	LC-MS	Tao	2011	21214271	10.1021/pr1009367
Human	Primates	Homo	sapiens		Human	6_4_1_0_0l	unknown	1	>100	LC-MS	Tao	2011	21214271	10.1021/pr1009367
Human	Primates	Homo	sapiens		Human	6_4_1_0_0m	unknown	1	>100	LC-MS	Tao	2011	21214271	10.1021/pr1009367
Human	Primates	Homo	sapiens		Human	6_4_1_0_0n	unknown	1	>100	LC-MS	Tao	2011	21214271	10.1021/pr1009367
Human	Primates	Homo	sapiens		Human	6_4_1_0_0o	unknown	1	>100	LC-MS	Tao	2011	21214271	10.1021/pr1009367
Human	Primates	Homo	sapiens		Human	6_4_1_0_0p	unknown	1	>100	LC-MS	Tao	2011	21214271	10.1021/pr1009367
Human	Primates	Homo	sapiens		Human	6_4_1_1_0a	unknown	1	>100	LC-MS	Tao	2011	21214271	10.1021/pr1009367
Human	Primates	Homo	sapiens		Human	6_4_1_1_0b	unknown	1	>100	LC-MS	Tao	2011	21214271	10.1021/pr1009367
Human	Primates	Homo	sapiens		Human	6_4_2_0_0p	unknown	1	>100	LC-MS	Tao	2011	21214271	10.1021/pr1009367
Human	Primates	Homo	sapiens		Human	6_4_2_0_0q	unknown	1	>100	LC-MS	Tao	2011	21214271	10.1021/pr1009367
Human	Primates	Homo	sapiens		Human	6_4_2_0_0r	unknown	1	>100	LC-MS	Tao	2011	21214271	10.1021/pr1009367
Human	Primates	Homo	sapiens		Human	6_4_2_0_0s	unknown	1	>100	LC-MS	Tao	2011	21214271	10.1021/pr1009367
Human	Primates	Homo	sapiens		Human	6_4_2_0_0t	unknown	1	>100	LC-MS	Tao	2011	21214271	10.1021/pr1009367
Human	Primates	Homo	sapiens		Human	6_4_2_0_0u	unknown	1	>100	LC-MS	Tao	2011	21214271	10.1021/pr1009367
Human	Primates	Homo	sapiens		Human	6_4_2_1_0d	unknown	1	>100	LC-MS	Tao	2011	21214271	10.1021/pr1009367
Human	Primates	Homo	sapiens		Human	6_4_3_0_0o	unknown	1	>100	LC-MS	Tao	2011	21214271	10.1021/pr1009367
Human	Primates	Homo	sapiens		Human	7_5_0_0_0b	unknown	1	>100	LC-MS	Tao	2011	21214271	10.1021/pr1009367
Human	Primates	Homo	sapiens		Human	7_5_1_0_0b	unknown	1	>100	LC-MS	Tao	2011	21214271	10.1021/pr1009367
Human	Primates	Homo	sapiens		Human	1_1_1_0_0b	6	pooled	36	LC-MS	Shi	2021	34928137	10.1021/acs.jafc.1c05872
Human	Primates	Homo	sapiens		Human	1_1_2_0_0a	6	pooled	36	LC-MS	Shi	2021	34928137	10.1021/acs.jafc.1c05872
Human	Primates	Homo	sapiens		Human	2_0_0_1_0c	6	pooled	36	LC-MS	Shi	2021	34928137	10.1021/acs.jafc.1c05872
Human	Primates	Homo	sapiens		Human	2_0_0_2_0b	6	pooled	36	LC-MS	Shi	2021	34928137	10.1021/acs.jafc.1c05872
Human	Primates	Homo	sapiens		Human	2_0_1_0_0c	6	pooled	36	LC-MS	Shi	2021	34928137	10.1021/acs.jafc.1c05872
Human	Primates	Homo	sapiens		Human	2_0_1_1_0b	6	pooled	36	LC-MS	Shi	2021	34928137	10.1021/acs.jafc.1c05872
Human	Primates	Homo	sapiens		Human	2_0_2_0_0b	6	pooled	36	LC-MS	Shi	2021	34928137	10.1021/acs.jafc.1c05872
Human	Primates	Homo	sapiens		Human	2_2_1_0_0a	6	pooled	36	LC-MS	Shi	2021	34928137	10.1021/acs.jafc.1c05872
Human	Primates	Homo	sapiens		Human	3_0_0_0_0f	6	pooled	36	LC-MS	Shi	2021	34928137	10.1021/acs.jafc.1c05872
Human	Primates	Homo	sapiens		Human	3_0_1_0_0e	6	pooled	36	LC-MS	Shi	2021	34928137	10.1021/acs.jafc.1c05872
Human	Primates	Homo	sapiens		Human	3_1_0_0_0f	6	pooled	36	LC-MS	Shi	2021	34928137	10.1021/acs.jafc.1c05872
Human	Primates	Homo	sapiens		Human	3_1_0_1_0f	6	pooled	36	LC-MS	Shi	2021	34928137	10.1021/acs.jafc.1c05872
Human	Primates	Homo	sapiens		Human	3_1_0_2_0b	6	pooled	36	LC-MS	Shi	2021	34928137	10.1021/acs.jafc.1c05872
Human	Primates	Homo	sapiens		Human	3_1_1_0_0h	6	pooled	36	LC-MS	Shi	2021	34928137	10.1021/acs.jafc.1c05872
Human	Primates	Homo	sapiens		Human	3_1_1_1_0f	6	pooled	36	LC-MS	Shi	2021	34928137	10.1021/acs.jafc.1c05872
Human	Primates	Homo	sapiens		Human	3_1_2_0_0h	6	pooled	36	LC-MS	Shi	2021	34928137	10.1021/acs.jafc.1c05872
Human	Primates	Homo	sapiens		Human	3_1_3_0_0c	6	pooled	36	LC-MS	Shi	2021	34928137	10.1021/acs.jafc.1c05872
Human	Primates	Homo	sapiens		Human	3_2_1_0_0e	6	pooled	36	LC-MS	Shi	2021	34928137	10.1021/acs.jafc.1c05872
Human	Primates	Homo	sapiens		Human	3_3_2_0_0a	6	pooled	36	LC-MS	Shi	2021	34928137	10.1021/acs.jafc.1c05872
Human	Primates	Homo	sapiens		Human	3_2_2_0_0b	6	pooled	36	LC-MS	Shi	2021	34928137	10.1021/acs.jafc.1c05872
Human	Primates	Homo	sapiens		Human	3_3_1_0_0b	6	pooled	36	LC-MS	Shi	2021	34928137	10.1021/acs.jafc.1c05872
Human	Primates	Homo	sapiens		Human	4_1_0_0_0g	6	pooled	36	LC-MS	Shi	2021	34928137	10.1021/acs.jafc.1c05872
Human	Primates	Homo	sapiens		Human	4_1_1_0_0g	6	pooled	36	LC-MS	Shi	2021	34928137	10.1021/acs.jafc.1c05872
Human	Primates	Homo	sapiens		Human	4_1_1_1_0c	6	pooled	36	LC-MS	Shi	2021	34928137	10.1021/acs.jafc.1c05872
Human	Primates	Homo	sapiens		Human	4_1_2_0_0c	6	pooled	36	LC-MS	Shi	2021	34928137	10.1021/acs.jafc.1c05872
Human	Primates	Homo	sapiens		Human	4_2_0_0_0g	6	pooled	36	LC-MS	Shi	2021	34928137	10.1021/acs.jafc.1c05872
Human	Primates	Homo	sapiens		Human	4_2_0_1_0n	6	pooled	36	LC-MS	Shi	2021	34928137	10.1021/acs.jafc.1c05872
Human	Primates	Homo	sapiens		Human	4_2_1_0_0o	6	pooled	36	LC-MS	Shi	2021	34928137	10.1021/acs.jafc.1c05872
Human	Primates	Homo	sapiens		Human	4_2_1_1_0n	6	pooled	36	LC-MS	Shi	2021	34928137	10.1021/acs.jafc.1c05872
Human	Primates	Homo	sapiens		Human	4_2_2_0_0i	6	pooled	36	LC-MS	Shi	2021	34928137	10.1021/acs.jafc.1c05872
Human	Primates	Homo	sapiens		Human	4_2_3_0_0i	6	pooled	36	LC-MS	Shi	2021	34928137	10.1021/acs.jafc.1c05872
Human	Primates	Homo	sapiens		Human	5_1_0_0_0h	6	pooled	36	LC-MS	Shi	2021	34928137	10.1021/acs.jafc.1c05872
Human	Primates	Homo	sapiens		Human	5_2_0_0_0c	6	pooled	36	LC-MS	Shi	2021	34928137	10.1021/acs.jafc.1c05872
Human	Primates	Homo	sapiens		Human	5_2_0_1_0c	6	pooled	36	LC-MS	Shi	2021	34928137	10.1021/acs.jafc.1c05872
Human	Primates	Homo	sapiens		Human	5_2_1_0_0b	6	pooled	36	LC-MS	Shi	2021	34928137	10.1021/acs.jafc.1c05872
Human	Primates	Homo	sapiens		Human	5_3_0_0_0j	6	pooled	36	LC-MS	Shi	2021	34928137	10.1021/acs.jafc.1c05872
Human	Primates	Homo	sapiens		Human	1_1_1_0_0d	unknown	1	42	LC-MS	Remoroza	2020		10.1021/acs.analchem.0c00342
Human	Primates	Homo	sapiens		Human	1_1_1_0_0a	unknown	1	42	LC-MS	Remoroza	2020		10.1021/acs.analchem.0c00342
Human	Primates	Homo	sapiens		Human	2_0_0_1_0a	unknown	1	42	LC-MS	Remoroza	2020		10.1021/acs.analchem.0c00342
Human	Primates	Homo	sapiens		Human	2_0_0_1_0b	unknown	1	42	LC-MS	Remoroza	2020		10.1021/acs.analchem.0c00342
Human	Primates	Homo	sapiens		Human	2_0_1_0_0a	unknown	1	42	LC-MS	Remoroza	2020		10.1021/acs.analchem.0c00342
Human	Primates	Homo	sapiens		Human	2_0_1_0_0b	unknown	1	42	LC-MS	Remoroza	2020		10.1021/acs.analchem.0c00342
Human	Primates	Homo	sapiens		Human	2_0_2_0_0a	unknown	1	42	LC-MS	Remoroza	2020		10.1021/acs.analchem.0c00342
Human	Primates	Homo	sapiens		Human	2_1_0_0_0c	unknown	1	42	LC-MS	Remoroza	2020		10.1021/acs.analchem.0c00342
Human	Primates	Homo	sapiens		Human	3_0_0_0_0b	unknown	1	42	LC-MS	Remoroza	2020		10.1021/acs.analchem.0c00342
Human	Primates	Homo	sapiens		Human	3_0_0_0_0e	unknown	1	42	LC-MS	Remoroza	2020		10.1021/acs.analchem.0c00342
Human	Primates	Homo	sapiens		Human	3_1_0_0_0a	unknown	1	42	LC-MS	Remoroza	2020		10.1021/acs.analchem.0c00342
Human	Primates	Homo	sapiens		Human	3_1_0_0_0b	unknown	1	42	LC-MS	Remoroza	2020		10.1021/acs.analchem.0c00342
Human	Primates	Homo	sapiens		Human	3_1_0_1_0c	unknown	1	42	LC-MS	Remoroza	2020		10.1021/acs.analchem.0c00342
Human	Primates	Homo	sapiens		Human	3_1_0_2_0a	unknown	1	42	LC-MS	Remoroza	2020		10.1021/acs.analchem.0c00342
Human	Primates	Homo	sapiens		Human	3_1_1_0_0c	unknown	1	42	LC-MS	Remoroza	2020		10.1021/acs.analchem.0c00342
Human	Primates	Homo	sapiens		Human	3_1_1_0_0e	unknown	1	42	LC-MS	Remoroza	2020		10.1021/acs.analchem.0c00342
Human	Primates	Homo	sapiens		Human	3_2_1_0_0e	unknown	1	42	LC-MS	Remoroza	2020		10.1021/acs.analchem.0c00342
Human	Primates	Homo	sapiens		Human	3_2_1_0_0f	unknown	1	42	LC-MS	Remoroza	2020		10.1021/acs.analchem.0c00342
Human	Primates	Homo	sapiens		Human	3_2_1_0_0g	unknown	1	42	LC-MS	Remoroza	2020		10.1021/acs.analchem.0c00342
Human	Primates	Homo	sapiens		Human	4_1_0_0_0a	unknown	1	42	LC-MS	Remoroza	2020		10.1021/acs.analchem.0c00342
Human	Primates	Homo	sapiens		Human	4_1_0_0_0h	unknown	1	42	LC-MS	Remoroza	2020		10.1021/acs.analchem.0c00342
Human	Primates	Homo	sapiens		Human	4_2_0_0_0a	unknown	1	42	LC-MS	Remoroza	2020		10.1021/acs.analchem.0c00342
Human	Primates	Homo	sapiens		Human	4_2_0_0_0b	unknown	1	42	LC-MS	Remoroza	2020		10.1021/acs.analchem.0c00342
Human	Primates	Homo	sapiens		Human	4_2_0_0_0d	unknown	1	42	LC-MS	Remoroza	2020		10.1021/acs.analchem.0c00342
Human	Primates	Homo	sapiens		Human	4_2_0_1_0c	unknown	1	42	LC-MS	Remoroza	2020		10.1021/acs.analchem.0c00342
Human	Primates	Homo	sapiens		Human	4_2_0_1_0d	unknown	1	42	LC-MS	Remoroza	2020		10.1021/acs.analchem.0c00342
Human	Primates	Homo	sapiens		Human	4_2_2_0_0a	unknown	1	42	LC-MS	Remoroza	2020		10.1021/acs.analchem.0c00342
Human	Primates	Homo	sapiens		Human	4_2_2_0_0b	unknown	1	42	LC-MS	Remoroza	2020		10.1021/acs.analchem.0c00342
Human	Primates	Homo	sapiens		Human	5_2_1_0_0b	unknown	1	42	LC-MS	Remoroza	2020		10.1021/acs.analchem.0c00342
Human	Primates	Homo	sapiens		Human	5_2_2_0_0b	unknown	1	42	LC-MS	Remoroza	2020		10.1021/acs.analchem.0c00342
Human	Primates	Homo	sapiens		Human	5_2_2_0_0c	unknown	1	42	LC-MS	Remoroza	2020		10.1021/acs.analchem.0c00342
Human	Primates	Homo	sapiens		Human	7_0_0_0_0a	unknown	1	42	LC-MS	Remoroza	2020		10.1021/acs.analchem.0c00342
Human	Primates	Homo	sapiens		Human	7_5_1_0_0b	unknown	1	42	LC-MS	Remoroza	2020		10.1021/acs.analchem.0c00342
Human	Primates	Homo	sapiens		Human	7_5_2_0_0b	unknown	1	42	LC-MS	Remoroza	2020		10.1021/acs.analchem.0c00342
Human	Primates	Homo	sapiens		Human	7_5_3_0_0a	unknown	1	42	LC-MS	Remoroza	2020		10.1021/acs.analchem.0c00342
Human	Primates	Homo	sapiens		Human	7_5_3_0_0b	unknown	1	42	LC-MS	Remoroza	2020		10.1021/acs.analchem.0c00342
Human	Primates	Homo	sapiens		Human	7_5_4_0_0a	unknown	1	42	LC-MS	Remoroza	2020		10.1021/acs.analchem.0c00342
Human	Primates	Homo	sapiens		Human	7_5_4_0_0b	unknown	1	42	LC-MS	Remoroza	2020		10.1021/acs.analchem.0c00342
Human	Primates	Homo	sapiens		Human	8_6_0_0_0b	unknown	1	42	LC-MS	Remoroza	2020		10.1021/acs.analchem.0c00342
Human	Primates	Homo	sapiens		Human	8_6_2_0_0b	unknown	1	42	LC-MS	Remoroza	2020		10.1021/acs.analchem.0c00342
Human	Primates	Homo	sapiens		Human	8_6_3_0_0b	unknown	1	42	LC-MS	Remoroza	2020		10.1021/acs.analchem.0c00342
Human	Primates	Homo	sapiens		Human	8_6_4_0_0b	unknown	1	42	LC-MS	Remoroza	2020		10.1021/acs.analchem.0c00342
Human	Primates	Homo	sapiens		Human	2_0_1_0_0a	unknown	pooled	45	LC-MS	Wu	2010	20578730	10.1021/pr100362f
Human	Primates	Homo	sapiens		Human	2_0_1_0_0b	unknown	pooled	45	LC-MS	Wu	2010	20578730	10.1021/pr100362f
Human	Primates	Homo	sapiens		Human	2_0_2_0_0a	unknown	pooled	45	LC-MS	Wu	2010	20578730	10.1021/pr100362f
Human	Primates	Homo	sapiens		Human	3_1_0_0_0a	unknown	pooled	45	LC-MS	Wu	2010	20578730	10.1021/pr100362f
Human	Primates	Homo	sapiens		Human	3_1_0_0_0b	unknown	pooled	45	LC-MS	Wu	2010	20578730	10.1021/pr100362f
Human	Primates	Homo	sapiens		Human	3_1_1_0_0a	unknown	pooled	45	LC-MS	Wu	2010	20578730	10.1021/pr100362f
Human	Primates	Homo	sapiens		Human	3_1_1_0_0b	unknown	pooled	45	LC-MS	Wu	2010	20578730	10.1021/pr100362f
Human	Primates	Homo	sapiens		Human	3_1_1_0_0c	unknown	pooled	45	LC-MS	Wu	2010	20578730	10.1021/pr100362f
Human	Primates	Homo	sapiens		Human	3_1_1_0_0e	unknown	pooled	45	LC-MS	Wu	2010	20578730	10.1021/pr100362f
Human	Primates	Homo	sapiens		Human	3_1_2_0_0a	unknown	pooled	45	LC-MS	Wu	2010	20578730	10.1021/pr100362f
Human	Primates	Homo	sapiens		Human	3_1_2_0_0b	unknown	pooled	45	LC-MS	Wu	2010	20578730	10.1021/pr100362f
Human	Primates	Homo	sapiens		Human	3_2_2_0_0a	unknown	pooled	45	LC-MS	Wu	2010	20578730	10.1021/pr100362f
Human	Primates	Homo	sapiens		Human	4_2_0_0_0a	unknown	pooled	45	LC-MS	Wu	2010	20578730	10.1021/pr100362f
Human	Primates	Homo	sapiens		Human	4_2_0_0_0b	unknown	pooled	45	LC-MS	Wu	2010	20578730	10.1021/pr100362f
Human	Primates	Homo	sapiens		Human	4_2_0_0_0c	unknown	pooled	45	LC-MS	Wu	2010	20578730	10.1021/pr100362f
Human	Primates	Homo	sapiens		Human	4_2_1_0_0a	unknown	pooled	45	LC-MS	Wu	2010	20578730	10.1021/pr100362f
Human	Primates	Homo	sapiens		Human	4_2_1_0_0b	unknown	pooled	45	LC-MS	Wu	2010	20578730	10.1021/pr100362f
Human	Primates	Homo	sapiens		Human	4_2_1_0_0d	unknown	pooled	45	LC-MS	Wu	2010	20578730	10.1021/pr100362f
Human	Primates	Homo	sapiens		Human	4_2_1_0_0f	unknown	pooled	45	LC-MS	Wu	2010	20578730	10.1021/pr100362f
Human	Primates	Homo	sapiens		Human	4_2_1_0_0h	unknown	pooled	45	LC-MS	Wu	2010	20578730	10.1021/pr100362f
Human	Primates	Homo	sapiens		Human	4_2_1_0_0k	unknown	pooled	45	LC-MS	Wu	2010	20578730	10.1021/pr100362f
Human	Primates	Homo	sapiens		Human	4_2_1_0_0q	unknown	pooled	45	LC-MS	Wu	2010	20578730	10.1021/pr100362f
Human	Primates	Homo	sapiens		Human	4_2_2_0_0b	unknown	pooled	45	LC-MS	Wu	2010	20578730	10.1021/pr100362f
Human	Primates	Homo	sapiens		Human	4_2_2_0_0e	unknown	pooled	45	LC-MS	Wu	2010	20578730	10.1021/pr100362f
Human	Primates	Homo	sapiens		Human	4_2_2_0_0l	unknown	pooled	45	LC-MS	Wu	2010	20578730	10.1021/pr100362f
Human	Primates	Homo	sapiens		Human	4_2_3_0_0a	unknown	pooled	45	LC-MS	Wu	2010	20578730	10.1021/pr100362f
Human	Primates	Homo	sapiens		Human	4_2_3_0_0c	unknown	pooled	45	LC-MS	Wu	2010	20578730	10.1021/pr100362f
Human	Primates	Homo	sapiens		Human	5_3_1_0_0b	unknown	pooled	45	LC-MS	Wu	2010	20578730	10.1021/pr100362f
Human	Primates	Homo	sapiens		Human	5_3_1_0_0c	unknown	pooled	45	LC-MS	Wu	2010	20578730	10.1021/pr100362f
Human	Primates	Homo	sapiens		Human	5_3_1_0_0d	unknown	pooled	45	LC-MS	Wu	2010	20578730	10.1021/pr100362f
Human	Primates	Homo	sapiens		Human	5_3_2_0_0a	unknown	pooled	45	LC-MS	Wu	2010	20578730	10.1021/pr100362f
Human	Primates	Homo	sapiens		Human	5_3_2_0_0b	unknown	pooled	45	LC-MS	Wu	2010	20578730	10.1021/pr100362f
Human	Primates	Homo	sapiens		Human	5_3_2_0_0c	unknown	pooled	45	LC-MS	Wu	2010	20578730	10.1021/pr100362f
Human	Primates	Homo	sapiens		Human	5_3_2_0_0d	unknown	pooled	45	LC-MS	Wu	2010	20578730	10.1021/pr100362f
Human	Primates	Homo	sapiens		Human	5_3_2_0_0x	unknown	pooled	45	LC-MS	Wu	2010	20578730	10.1021/pr100362f
Human	Primates	Homo	sapiens		Human	5_3_3_0_0a	unknown	pooled	45	LC-MS	Wu	2010	20578730	10.1021/pr100362f
Human	Primates	Homo	sapiens		Human	5_3_3_0_0b	unknown	pooled	45	LC-MS	Wu	2010	20578730	10.1021/pr100362f
Human	Primates	Homo	sapiens		Human	5_3_4_0_0a	unknown	pooled	45	LC-MS	Wu	2010	20578730	10.1021/pr100362f
Human	Primates	Homo	sapiens		Human	6_4_1_0_0i	unknown	pooled	45	LC-MS	Wu	2010	20578730	10.1021/pr100362f
Human	Primates	Homo	sapiens		Human	6_4_2_0_0p	unknown	pooled	45	LC-MS	Wu	2010	20578730	10.1021/pr100362f
Human	Primates	Homo	sapiens		Human	6_4_3_0_0a	unknown	pooled	45	LC-MS	Wu	2010	20578730	10.1021/pr100362f
Human	Primates	Homo	sapiens		Human	6_4_3_0_0c	unknown	pooled	45	LC-MS	Wu	2010	20578730	10.1021/pr100362f
Human	Primates	Homo	sapiens		Human	6_4_3_0_0m	unknown	pooled	45	LC-MS	Wu	2010	20578730	10.1021/pr100362f
Human	Primates	Homo	sapiens		Human	6_4_4_0_0d	unknown	pooled	45	LC-MS	Wu	2010	20578730	10.1021/pr100362f
Human	Primates	Homo	sapiens		Human	1_1_0_1_0a	unknown	pooled	30	LC-MS	Wu	2011	21133381	10.1021/pr101006u
Human	Primates	Homo	sapiens		Human	1_1_0_1_0b	unknown	pooled	30	LC-MS	Wu	2011	21133381	10.1021/pr101006u
Human	Primates	Homo	sapiens		Human	1_1_1_1_0a	unknown	pooled	30	LC-MS	Wu	2011	21133381	10.1021/pr101006u
Human	Primates	Homo	sapiens		Human	2_0_0_1_0a	unknown	pooled	30	LC-MS	Wu	2011	21133381	10.1021/pr101006u
Human	Primates	Homo	sapiens		Human	2_0_0_1_0b	unknown	pooled	30	LC-MS	Wu	2011	21133381	10.1021/pr101006u
Human	Primates	Homo	sapiens		Human	3_1_0_1_0a	unknown	pooled	30	LC-MS	Wu	2011	21133381	10.1021/pr101006u
Human	Primates	Homo	sapiens		Human	3_1_0_1_0b	unknown	pooled	30	LC-MS	Wu	2011	21133381	10.1021/pr101006u
Human	Primates	Homo	sapiens		Human	3_1_0_1_0c	unknown	pooled	30	LC-MS	Wu	2011	21133381	10.1021/pr101006u
Human	Primates	Homo	sapiens		Human	3_1_0_2_0a	unknown	pooled	30	LC-MS	Wu	2011	21133381	10.1021/pr101006u
Human	Primates	Homo	sapiens		Human	3_1_1_1_0a	unknown	pooled	30	LC-MS	Wu	2011	21133381	10.1021/pr101006u
Human	Primates	Homo	sapiens		Human	4_1_0_2_0b	unknown	pooled	30	LC-MS	Wu	2011	21133381	10.1021/pr101006u
Human	Primates	Homo	sapiens		Human	4_2_0_1_0d	unknown	pooled	30	LC-MS	Wu	2011	21133381	10.1021/pr101006u
Human	Primates	Homo	sapiens		Human	4_2_0_1_0g	unknown	pooled	30	LC-MS	Wu	2011	21133381	10.1021/pr101006u
Human	Primates	Homo	sapiens		Human	4_2_0_1_0h	unknown	pooled	30	LC-MS	Wu	2011	21133381	10.1021/pr101006u
Human	Primates	Homo	sapiens		Human	4_2_1_1_0c	unknown	pooled	30	LC-MS	Wu	2011	21133381	10.1021/pr101006u
Human	Primates	Homo	sapiens		Human	4_2_1_1_0e	unknown	pooled	30	LC-MS	Wu	2011	21133381	10.1021/pr101006u
Human	Primates	Homo	sapiens		Human	4_2_1_1_0f	unknown	pooled	30	LC-MS	Wu	2011	21133381	10.1021/pr101006u
Human	Primates	Homo	sapiens		Human	4_2_1_1_0i	unknown	pooled	30	LC-MS	Wu	2011	21133381	10.1021/pr101006u
Human	Primates	Homo	sapiens		Human	4_2_1_1_0j	unknown	pooled	30	LC-MS	Wu	2011	21133381	10.1021/pr101006u
Human	Primates	Homo	sapiens		Human	4_2_1_1_0k	unknown	pooled	30	LC-MS	Wu	2011	21133381	10.1021/pr101006u
Human	Primates	Homo	sapiens		Human	4_2_1_1_0o	unknown	pooled	30	LC-MS	Wu	2011	21133381	10.1021/pr101006u
Human	Primates	Homo	sapiens		Human	4_2_2_1_0e	unknown	pooled	30	LC-MS	Wu	2011	21133381	10.1021/pr101006u
Human	Primates	Homo	sapiens		Human	4_2_2_1_0k	unknown	pooled	30	LC-MS	Wu	2011	21133381	10.1021/pr101006u
Human	Primates	Homo	sapiens		Human	5_3_0_1_0a	unknown	pooled	30	LC-MS	Wu	2011	21133381	10.1021/pr101006u
Human	Primates	Homo	sapiens		Human	5_3_1_1_0a	unknown	pooled	30	LC-MS	Wu	2011	21133381	10.1021/pr101006u
Human	Primates	Homo	sapiens		Human	5_3_1_1_0b	unknown	pooled	30	LC-MS	Wu	2011	21133381	10.1021/pr101006u
Human	Primates	Homo	sapiens		Human	5_3_2_1_0a	unknown	pooled	30	LC-MS	Wu	2011	21133381	10.1021/pr101006u
Human	Primates	Homo	sapiens		Human	5_3_2_1_0b	unknown	pooled	30	LC-MS	Wu	2011	21133381	10.1021/pr101006u
Human	Primates	Homo	sapiens		Human	5_3_3_1_0a	unknown	pooled	30	LC-MS	Wu	2011	21133381	10.1021/pr101006u
Human	Primates	Homo	sapiens		Human	6_4_0_1_0a	unknown	pooled	30	LC-MS	Wu	2011	21133381	10.1021/pr101006u
Human	Primates	Homo	sapiens		Human	1_1_0_1_0a	Review	Review	157	Review	Chen	2015	26613816	10.1016/bs.accb.2015.08.002
Human	Primates	Homo	sapiens		Human	1_1_0_1_0b	Review	Review	157	Review	Chen	2015	26613816	10.1016/bs.accb.2015.08.002
Human	Primates	Homo	sapiens		Human	1_1_1_1_0a	Review	Review	157	Review	Chen	2015	26613816	10.1016/bs.accb.2015.08.002
Human	Primates	Homo	sapiens		Human	2_0_0_1_0a	Review	Review	157	Review	Chen	2015	26613816	10.1016/bs.accb.2015.08.002
Human	Primates	Homo	sapiens		Human	2_0_0_1_0b	Review	Review	157	Review	Chen	2015	26613816	10.1016/bs.accb.2015.08.002
Human	Primates	Homo	sapiens		Human	2_0_1_0_0a	Review	Review	157	Review	Chen	2015	26613816	10.1016/bs.accb.2015.08.002
Human	Primates	Homo	sapiens		Human	2_0_1_0_0b	Review	Review	157	Review	Chen	2015	26613816	10.1016/bs.accb.2015.08.002
Human	Primates	Homo	sapiens		Human	2_0_1_1_0a	Review	Review	157	Review	Chen	2015	26613816	10.1016/bs.accb.2015.08.002
Human	Primates	Homo	sapiens		Human	2_0_2_0_0a	Review	Review	157	Review	Chen	2015	26613816	10.1016/bs.accb.2015.08.002
Human	Primates	Homo	sapiens		Human	2_1_0_0_0c	Review	Review	157	Review	Chen	2015	26613816	10.1016/bs.accb.2015.08.002
Human	Primates	Homo	sapiens		Human	2_1_1_0_0b	Review	Review	157	Review	Chen	2015	26613816	10.1016/bs.accb.2015.08.002
Human	Primates	Homo	sapiens		Human	2_1_2_0_0a	Review	Review	157	Review	Chen	2015	26613816	10.1016/bs.accb.2015.08.002
Human	Primates	Homo	sapiens		Human	2_1_1_1_0a	Review	Review	157	Review	Chen	2015	26613816	10.1016/bs.accb.2015.08.002
Human	Primates	Homo	sapiens		Human	3_0_0_0_0b	Review	Review	157	Review	Chen	2015	26613816	10.1016/bs.accb.2015.08.002
Human	Primates	Homo	sapiens		Human	3_0_0_0_0c	Review	Review	157	Review	Chen	2015	26613816	10.1016/bs.accb.2015.08.002
Human	Primates	Homo	sapiens		Human	3_0_0_0_0e	Review	Review	157	Review	Chen	2015	26613816	10.1016/bs.accb.2015.08.002
Human	Primates	Homo	sapiens		Human	3_1_0_0_0a	Review	Review	157	Review	Chen	2015	26613816	10.1016/bs.accb.2015.08.002
Human	Primates	Homo	sapiens		Human	3_1_0_0_0b	Review	Review	157	Review	Chen	2015	26613816	10.1016/bs.accb.2015.08.002
Human	Primates	Homo	sapiens		Human	3_1_0_1_0a	Review	Review	157	Review	Chen	2015	26613816	10.1016/bs.accb.2015.08.002
Human	Primates	Homo	sapiens		Human	3_1_0_1_0b	Review	Review	157	Review	Chen	2015	26613816	10.1016/bs.accb.2015.08.002
Human	Primates	Homo	sapiens		Human	3_1_0_1_0c	Review	Review	157	Review	Chen	2015	26613816	10.1016/bs.accb.2015.08.002
Human	Primates	Homo	sapiens		Human	3_1_0_2_0a	Review	Review	157	Review	Chen	2015	26613816	10.1016/bs.accb.2015.08.002
Human	Primates	Homo	sapiens		Human	3_1_1_0_0a	Review	Review	157	Review	Chen	2015	26613816	10.1016/bs.accb.2015.08.002
Human	Primates	Homo	sapiens		Human	3_1_1_0_0b	Review	Review	157	Review	Chen	2015	26613816	10.1016/bs.accb.2015.08.002
Human	Primates	Homo	sapiens		Human	3_1_1_0_0c	Review	Review	157	Review	Chen	2015	26613816	10.1016/bs.accb.2015.08.002
Human	Primates	Homo	sapiens		Human	3_1_1_0_0e	Review	Review	157	Review	Chen	2015	26613816	10.1016/bs.accb.2015.08.002
Human	Primates	Homo	sapiens		Human	3_1_1_0_0f	Review	Review	157	Review	Chen	2015	26613816	10.1016/bs.accb.2015.08.002
Human	Primates	Homo	sapiens		Human	3_1_1_1_0a	Review	Review	157	Review	Chen	2015	26613816	10.1016/bs.accb.2015.08.002
Human	Primates	Homo	sapiens		Human	3_1_1_1_0g	Review	Review	157	Review	Chen	2015	26613816	10.1016/bs.accb.2015.08.002
Human	Primates	Homo	sapiens		Human	3_1_1_1_0h	Review	Review	157	Review	Chen	2015	26613816	10.1016/bs.accb.2015.08.002
Human	Primates	Homo	sapiens		Human	3_1_1_2_0a	Review	Review	157	Review	Chen	2015	26613816	10.1016/bs.accb.2015.08.002
Human	Primates	Homo	sapiens		Human	3_1_1_2_0b	Review	Review	157	Review	Chen	2015	26613816	10.1016/bs.accb.2015.08.002
Human	Primates	Homo	sapiens		Human	3_1_2_0_0a	Review	Review	157	Review	Chen	2015	26613816	10.1016/bs.accb.2015.08.002
Human	Primates	Homo	sapiens		Human	3_1_2_0_0b	Review	Review	157	Review	Chen	2015	26613816	10.1016/bs.accb.2015.08.002
Human	Primates	Homo	sapiens		Human	3_1_2_0_0e	Review	Review	157	Review	Chen	2015	26613816	10.1016/bs.accb.2015.08.002
Human	Primates	Homo	sapiens		Human	3_2_1_0_0h	Review	Review	157	Review	Chen	2015	26613816	10.1016/bs.accb.2015.08.002
Human	Primates	Homo	sapiens		Human	3_2_2_0_0c	Review	Review	157	Review	Chen	2015	26613816	10.1016/bs.accb.2015.08.002
Human	Primates	Homo	sapiens		Human	4_1_1_1_0a	Review	Review	157	Review	Chen	2015	26613816	10.1016/bs.accb.2015.08.002
Human	Primates	Homo	sapiens		Human	4_2_0_0_0a	Review	Review	157	Review	Chen	2015	26613816	10.1016/bs.accb.2015.08.002
Human	Primates	Homo	sapiens		Human	4_2_0_0_0b	Review	Review	157	Review	Chen	2015	26613816	10.1016/bs.accb.2015.08.002
Human	Primates	Homo	sapiens		Human	4_2_0_0_0c	Review	Review	157	Review	Chen	2015	26613816	10.1016/bs.accb.2015.08.002
Human	Primates	Homo	sapiens		Human	4_2_0_0_0d	Review	Review	157	Review	Chen	2015	26613816	10.1016/bs.accb.2015.08.002
Human	Primates	Homo	sapiens		Human	4_2_0_1_0a	Review	Review	157	Review	Chen	2015	26613816	10.1016/bs.accb.2015.08.002
Human	Primates	Homo	sapiens		Human	4_2_0_1_0c	Review	Review	157	Review	Chen	2015	26613816	10.1016/bs.accb.2015.08.002
Human	Primates	Homo	sapiens		Human	4_2_0_1_0d	Review	Review	157	Review	Chen	2015	26613816	10.1016/bs.accb.2015.08.002
Human	Primates	Homo	sapiens		Human	4_2_0_1_0g	Review	Review	157	Review	Chen	2015	26613816	10.1016/bs.accb.2015.08.002
Human	Primates	Homo	sapiens		Human	4_2_0_1_0h	Review	Review	157	Review	Chen	2015	26613816	10.1016/bs.accb.2015.08.002
Human	Primates	Homo	sapiens		Human	4_2_0_2_0a	Review	Review	157	Review	Chen	2015	26613816	10.1016/bs.accb.2015.08.002
Human	Primates	Homo	sapiens		Human	4_2_0_2_0g	Review	Review	157	Review	Chen	2015	26613816	10.1016/bs.accb.2015.08.002
Human	Primates	Homo	sapiens		Human	4_2_0_2_0h	Review	Review	157	Review	Chen	2015	26613816	10.1016/bs.accb.2015.08.002
Human	Primates	Homo	sapiens		Human	4_2_0_3_0a	Review	Review	157	Review	Chen	2015	26613816	10.1016/bs.accb.2015.08.002
Human	Primates	Homo	sapiens		Human	4_2_1_0_0a	Review	Review	157	Review	Chen	2015	26613816	10.1016/bs.accb.2015.08.002
Human	Primates	Homo	sapiens		Human	4_2_1_0_0c	Review	Review	157	Review	Chen	2015	26613816	10.1016/bs.accb.2015.08.002
Human	Primates	Homo	sapiens		Human	4_2_1_0_0h	Review	Review	157	Review	Chen	2015	26613816	10.1016/bs.accb.2015.08.002
Human	Primates	Homo	sapiens		Human	4_2_1_0_0g	Review	Review	157	Review	Chen	2015	26613816	10.1016/bs.accb.2015.08.002
Human	Primates	Homo	sapiens		Human	4_2_1_0_0k	Review	Review	157	Review	Chen	2015	26613816	10.1016/bs.accb.2015.08.002
Human	Primates	Homo	sapiens		Human	4_2_1_0_0l	Review	Review	157	Review	Chen	2015	26613816	10.1016/bs.accb.2015.08.002
Human	Primates	Homo	sapiens		Human	4_2_1_0_0n	Review	Review	157	Review	Chen	2015	26613816	10.1016/bs.accb.2015.08.002
Human	Primates	Homo	sapiens		Human	4_2_1_0_0q	Review	Review	157	Review	Chen	2015	26613816	10.1016/bs.accb.2015.08.002
Human	Primates	Homo	sapiens		Human	4_2_1_1_0c	Review	Review	157	Review	Chen	2015	26613816	10.1016/bs.accb.2015.08.002
Human	Primates	Homo	sapiens		Human	4_2_1_1_0e	Review	Review	157	Review	Chen	2015	26613816	10.1016/bs.accb.2015.08.002
Human	Primates	Homo	sapiens		Human	4_2_1_1_0f	Review	Review	157	Review	Chen	2015	26613816	10.1016/bs.accb.2015.08.002
Human	Primates	Homo	sapiens		Human	4_2_1_1_0i	Review	Review	157	Review	Chen	2015	26613816	10.1016/bs.accb.2015.08.002
Human	Primates	Homo	sapiens		Human	4_2_1_1_0j	Review	Review	157	Review	Chen	2015	26613816	10.1016/bs.accb.2015.08.002
Human	Primates	Homo	sapiens		Human	4_2_1_1_0k	Review	Review	157	Review	Chen	2015	26613816	10.1016/bs.accb.2015.08.002
Human	Primates	Homo	sapiens		Human	4_2_1_1_0o	Review	Review	157	Review	Chen	2015	26613816	10.1016/bs.accb.2015.08.002
Human	Primates	Homo	sapiens		Human	4_2_1_1_0p	Review	Review	157	Review	Chen	2015	26613816	10.1016/bs.accb.2015.08.002
Human	Primates	Homo	sapiens		Human	4_2_1_1_0q	Review	Review	157	Review	Chen	2015	26613816	10.1016/bs.accb.2015.08.002
Human	Primates	Homo	sapiens		Human	4_2_1_2_0c	Review	Review	157	Review	Chen	2015	26613816	10.1016/bs.accb.2015.08.002
Human	Primates	Homo	sapiens		Human	4_2_1_2_0d	Review	Review	157	Review	Chen	2015	26613816	10.1016/bs.accb.2015.08.002
Human	Primates	Homo	sapiens		Human	4_2_1_2_0e	Review	Review	157	Review	Chen	2015	26613816	10.1016/bs.accb.2015.08.002
Human	Primates	Homo	sapiens		Human	4_2_1_2_0j	Review	Review	157	Review	Chen	2015	26613816	10.1016/bs.accb.2015.08.002
Human	Primates	Homo	sapiens		Human	4_2_2_0_0b	Review	Review	157	Review	Chen	2015	26613816	10.1016/bs.accb.2015.08.002
Human	Primates	Homo	sapiens		Human	4_2_2_0_0c	Review	Review	157	Review	Chen	2015	26613816	10.1016/bs.accb.2015.08.002
Human	Primates	Homo	sapiens		Human	4_2_2_0_0d	Review	Review	157	Review	Chen	2015	26613816	10.1016/bs.accb.2015.08.002
Human	Primates	Homo	sapiens		Human	4_2_2_0_0e	Review	Review	157	Review	Chen	2015	26613816	10.1016/bs.accb.2015.08.002
Human	Primates	Homo	sapiens		Human	4_2_2_0_0f	Review	Review	157	Review	Chen	2015	26613816	10.1016/bs.accb.2015.08.002
Human	Primates	Homo	sapiens		Human	4_2_2_0_0k	Review	Review	157	Review	Chen	2015	26613816	10.1016/bs.accb.2015.08.002
Human	Primates	Homo	sapiens		Human	4_2_2_0_0m	Review	Review	157	Review	Chen	2015	26613816	10.1016/bs.accb.2015.08.002
Human	Primates	Homo	sapiens		Human	4_2_2_1_0e	Review	Review	157	Review	Chen	2015	26613816	10.1016/bs.accb.2015.08.002
Human	Primates	Homo	sapiens		Human	4_2_2_1_0k	Review	Review	157	Review	Chen	2015	26613816	10.1016/bs.accb.2015.08.002
Human	Primates	Homo	sapiens		Human	4_2_2_1_0l	Review	Review	157	Review	Chen	2015	26613816	10.1016/bs.accb.2015.08.002
Human	Primates	Homo	sapiens		Human	4_2_3_0_0a	Review	Review	157	Review	Chen	2015	26613816	10.1016/bs.accb.2015.08.002
Human	Primates	Homo	sapiens		Human	4_2_3_0_0f	Review	Review	157	Review	Chen	2015	26613816	10.1016/bs.accb.2015.08.002
Human	Primates	Homo	sapiens		Human	4_2_3_0_0g	Review	Review	157	Review	Chen	2015	26613816	10.1016/bs.accb.2015.08.002
Human	Primates	Homo	sapiens		Human	4_2_3_0_0h	Review	Review	157	Review	Chen	2015	26613816	10.1016/bs.accb.2015.08.002
Human	Primates	Homo	sapiens		Human	5_3_0_0_0c	Review	Review	157	Review	Chen	2015	26613816	10.1016/bs.accb.2015.08.002
Human	Primates	Homo	sapiens		Human	5_3_0_0_0d	Review	Review	157	Review	Chen	2015	26613816	10.1016/bs.accb.2015.08.002
Human	Primates	Homo	sapiens		Human	5_3_0_0_0e	Review	Review	157	Review	Chen	2015	26613816	10.1016/bs.accb.2015.08.002
Human	Primates	Homo	sapiens		Human	5_3_0_0_0f	Review	Review	157	Review	Chen	2015	26613816	10.1016/bs.accb.2015.08.002
Human	Primates	Homo	sapiens		Human	5_3_0_0_0g	Review	Review	157	Review	Chen	2015	26613816	10.1016/bs.accb.2015.08.002
Human	Primates	Homo	sapiens		Human	5_3_0_0_0h	Review	Review	157	Review	Chen	2015	26613816	10.1016/bs.accb.2015.08.002
Human	Primates	Homo	sapiens		Human	5_3_0_1_0a	Review	Review	157	Review	Chen	2015	26613816	10.1016/bs.accb.2015.08.002
Human	Primates	Homo	sapiens		Human	5_3_1_0_0a	Review	Review	157	Review	Chen	2015	26613816	10.1016/bs.accb.2015.08.002
Human	Primates	Homo	sapiens		Human	5_3_1_0_0b	Review	Review	157	Review	Chen	2015	26613816	10.1016/bs.accb.2015.08.002
Human	Primates	Homo	sapiens		Human	5_3_1_0_0c	Review	Review	157	Review	Chen	2015	26613816	10.1016/bs.accb.2015.08.002
Human	Primates	Homo	sapiens		Human	5_3_1_0_0d	Review	Review	157	Review	Chen	2015	26613816	10.1016/bs.accb.2015.08.002
Human	Primates	Homo	sapiens		Human	5_3_1_0_0g	Review	Review	157	Review	Chen	2015	26613816	10.1016/bs.accb.2015.08.002
Human	Primates	Homo	sapiens		Human	5_3_1_1_0a	Review	Review	157	Review	Chen	2015	26613816	10.1016/bs.accb.2015.08.002
Human	Primates	Homo	sapiens		Human	5_3_1_1_0b	Review	Review	157	Review	Chen	2015	26613816	10.1016/bs.accb.2015.08.002
Human	Primates	Homo	sapiens		Human	5_3_1_1_0c	Review	Review	157	Review	Chen	2015	26613816	10.1016/bs.accb.2015.08.002
Human	Primates	Homo	sapiens		Human	5_3_1_1_0d	Review	Review	157	Review	Chen	2015	26613816	10.1016/bs.accb.2015.08.002
Human	Primates	Homo	sapiens		Human	5_3_2_0_0b	Review	Review	157	Review	Chen	2015	26613816	10.1016/bs.accb.2015.08.002
Human	Primates	Homo	sapiens		Human	5_3_2_0_0c	Review	Review	157	Review	Chen	2015	26613816	10.1016/bs.accb.2015.08.002
Human	Primates	Homo	sapiens		Human	5_3_2_0_0d	Review	Review	157	Review	Chen	2015	26613816	10.1016/bs.accb.2015.08.002
Human	Primates	Homo	sapiens		Human	5_3_2_0_0m	Review	Review	157	Review	Chen	2015	26613816	10.1016/bs.accb.2015.08.002
Human	Primates	Homo	sapiens		Human	5_3_2_0_0n	Review	Review	157	Review	Chen	2015	26613816	10.1016/bs.accb.2015.08.002
Human	Primates	Homo	sapiens		Human	5_3_2_0_0o	Review	Review	157	Review	Chen	2015	26613816	10.1016/bs.accb.2015.08.002
Human	Primates	Homo	sapiens		Human	5_3_2_0_0p	Review	Review	157	Review	Chen	2015	26613816	10.1016/bs.accb.2015.08.002
Human	Primates	Homo	sapiens		Human	5_3_2_1_0a	Review	Review	157	Review	Chen	2015	26613816	10.1016/bs.accb.2015.08.002
Human	Primates	Homo	sapiens		Human	5_3_2_1_0b	Review	Review	157	Review	Chen	2015	26613816	10.1016/bs.accb.2015.08.002
Human	Primates	Homo	sapiens		Human	5_3_2_1_0d	Review	Review	157	Review	Chen	2015	26613816	10.1016/bs.accb.2015.08.002
Human	Primates	Homo	sapiens		Human	5_3_2_1_0e	Review	Review	157	Review	Chen	2015	26613816	10.1016/bs.accb.2015.08.002
Human	Primates	Homo	sapiens		Human	5_3_2_1_0f	Review	Review	157	Review	Chen	2015	26613816	10.1016/bs.accb.2015.08.002
Human	Primates	Homo	sapiens		Human	5_3_2_1_0g	Review	Review	157	Review	Chen	2015	26613816	10.1016/bs.accb.2015.08.002
Human	Primates	Homo	sapiens		Human	5_3_3_0_0a	Review	Review	157	Review	Chen	2015	26613816	10.1016/bs.accb.2015.08.002
Human	Primates	Homo	sapiens		Human	5_3_3_0_0c	Review	Review	157	Review	Chen	2015	26613816	10.1016/bs.accb.2015.08.002
Human	Primates	Homo	sapiens		Human	5_3_3_0_0d	Review	Review	157	Review	Chen	2015	26613816	10.1016/bs.accb.2015.08.002
Human	Primates	Homo	sapiens		Human	5_3_3_0_0e	Review	Review	157	Review	Chen	2015	26613816	10.1016/bs.accb.2015.08.002
Human	Primates	Homo	sapiens		Human	5_3_3_0_0h	Review	Review	157	Review	Chen	2015	26613816	10.1016/bs.accb.2015.08.002
Human	Primates	Homo	sapiens		Human	5_3_3_0_0j	Review	Review	157	Review	Chen	2015	26613816	10.1016/bs.accb.2015.08.002
Human	Primates	Homo	sapiens		Human	5_3_3_1_0a	Review	Review	157	Review	Chen	2015	26613816	10.1016/bs.accb.2015.08.002
Human	Primates	Homo	sapiens		Human	5_3_3_1_0b	Review	Review	157	Review	Chen	2015	26613816	10.1016/bs.accb.2015.08.002
Human	Primates	Homo	sapiens		Human	5_3_4_0_0a	Review	Review	157	Review	Chen	2015	26613816	10.1016/bs.accb.2015.08.002
Human	Primates	Homo	sapiens		Human	5_3_4_0_0b	Review	Review	157	Review	Chen	2015	26613816	10.1016/bs.accb.2015.08.002
Human	Primates	Homo	sapiens		Human	5_3_5_0_0a	Review	Review	157	Review	Chen	2015	26613816	10.1016/bs.accb.2015.08.002
Human	Primates	Homo	sapiens		Human	6_4_0_0_0b	Review	Review	157	Review	Chen	2015	26613816	10.1016/bs.accb.2015.08.002
Human	Primates	Homo	sapiens		Human	6_4_0_0_0c	Review	Review	157	Review	Chen	2015	26613816	10.1016/bs.accb.2015.08.002
Human	Primates	Homo	sapiens		Human	6_4_0_0_0d	Review	Review	157	Review	Chen	2015	26613816	10.1016/bs.accb.2015.08.002
Human	Primates	Homo	sapiens		Human	6_4_0_1_0a	Review	Review	157	Review	Chen	2015	26613816	10.1016/bs.accb.2015.08.002
Human	Primates	Homo	sapiens		Human	6_4_1_0_0d	Review	Review	157	Review	Chen	2015	26613816	10.1016/bs.accb.2015.08.002
Human	Primates	Homo	sapiens		Human	6_4_1_0_0e	Review	Review	157	Review	Chen	2015	26613816	10.1016/bs.accb.2015.08.002
Human	Primates	Homo	sapiens		Human	6_4_1_0_0g	Review	Review	157	Review	Chen	2015	26613816	10.1016/bs.accb.2015.08.002
Human	Primates	Homo	sapiens		Human	6_4_2_0_0e	Review	Review	157	Review	Chen	2015	26613816	10.1016/bs.accb.2015.08.002
Human	Primates	Homo	sapiens		Human	6_4_2_0_0f	Review	Review	157	Review	Chen	2015	26613816	10.1016/bs.accb.2015.08.002
Human	Primates	Homo	sapiens		Human	6_4_2_0_0g	Review	Review	157	Review	Chen	2015	26613816	10.1016/bs.accb.2015.08.002
Human	Primates	Homo	sapiens		Human	6_4_2_0_0h	Review	Review	157	Review	Chen	2015	26613816	10.1016/bs.accb.2015.08.002
Human	Primates	Homo	sapiens		Human	6_4_2_0_0i	Review	Review	157	Review	Chen	2015	26613816	10.1016/bs.accb.2015.08.002
Human	Primates	Homo	sapiens		Human	6_4_2_0_0j	Review	Review	157	Review	Chen	2015	26613816	10.1016/bs.accb.2015.08.002
Human	Primates	Homo	sapiens		Human	6_4_2_0_0k	Review	Review	157	Review	Chen	2015	26613816	10.1016/bs.accb.2015.08.002
Human	Primates	Homo	sapiens		Human	6_4_2_0_0m	Review	Review	157	Review	Chen	2015	26613816	10.1016/bs.accb.2015.08.002
Human	Primates	Homo	sapiens		Human	6_4_2_0_0n	Review	Review	157	Review	Chen	2015	26613816	10.1016/bs.accb.2015.08.002
Human	Primates	Homo	sapiens		Human	6_4_3_0_0e	Review	Review	157	Review	Chen	2015	26613816	10.1016/bs.accb.2015.08.002
Human	Primates	Homo	sapiens		Human	6_4_3_0_0f	Review	Review	157	Review	Chen	2015	26613816	10.1016/bs.accb.2015.08.002
Human	Primates	Homo	sapiens		Human	6_4_3_0_0g	Review	Review	157	Review	Chen	2015	26613816	10.1016/bs.accb.2015.08.002
Human	Primates	Homo	sapiens		Human	6_4_3_0_0h	Review	Review	157	Review	Chen	2015	26613816	10.1016/bs.accb.2015.08.002
Human	Primates	Homo	sapiens		Human	6_4_3_0_0i	Review	Review	157	Review	Chen	2015	26613816	10.1016/bs.accb.2015.08.002
Human	Primates	Homo	sapiens		Human	6_4_3_0_0k	Review	Review	157	Review	Chen	2015	26613816	10.1016/bs.accb.2015.08.002
Human	Primates	Homo	sapiens		Human	6_4_3_0_0m	Review	Review	157	Review	Chen	2015	26613816	10.1016/bs.accb.2015.08.002
Human	Primates	Homo	sapiens		Human	6_4_4_0_0b	Review	Review	157	Review	Chen	2015	26613816	10.1016/bs.accb.2015.08.002
Human	Primates	Homo	sapiens		Human	6_4_4_0_0c	Review	Review	157	Review	Chen	2015	26613816	10.1016/bs.accb.2015.08.002
Human	Primates	Homo	sapiens		Human	6_4_4_0_0d	Review	Review	157	Review	Chen	2015	26613816	10.1016/bs.accb.2015.08.002
Human	Primates	Homo	sapiens		Human	6_4_4_0_0e	Review	Review	157	Review	Chen	2015	26613816	10.1016/bs.accb.2015.08.002
Human	Primates	Homo	sapiens		Human	1_1_1_1_0a	Review	Review	164	Review	Urashima	2018		10.4052/tigg.1734.1SE
Human	Primates	Homo	sapiens		Human	2_0_0_1_0a	Review	Review	164	Review	Urashima	2018		10.4052/tigg.1734.1SE
Human	Primates	Homo	sapiens		Human	2_0_0_1_0b	Review	Review	164	Review	Urashima	2018		10.4052/tigg.1734.1SE
Human	Primates	Homo	sapiens		Human	2_0_1_0_0a	Review	Review	164	Review	Urashima	2018		10.4052/tigg.1734.1SE
Human	Primates	Homo	sapiens		Human	2_0_1_0_0b	Review	Review	164	Review	Urashima	2018		10.4052/tigg.1734.1SE
Human	Primates	Homo	sapiens		Human	2_0_1_1_0a	Review	Review	164	Review	Urashima	2018		10.4052/tigg.1734.1SE
Human	Primates	Homo	sapiens		Human	2_0_2_0_0a	Review	Review	164	Review	Urashima	2018		10.4052/tigg.1734.1SE
Human	Primates	Homo	sapiens		Human	2_1_0_0_0c	Review	Review	164	Review	Urashima	2018		10.4052/tigg.1734.1SE
Human	Primates	Homo	sapiens		Human	2_1_1_1_0a	Review	Review	164	Review	Urashima	2018		10.4052/tigg.1734.1SE
Human	Primates	Homo	sapiens		Human	3_0_0_0_0b	Review	Review	164	Review	Urashima	2018		10.4052/tigg.1734.1SE
Human	Primates	Homo	sapiens		Human	3_0_0_0_0c	Review	Review	164	Review	Urashima	2018		10.4052/tigg.1734.1SE
Human	Primates	Homo	sapiens		Human	3_1_0_0_0a	Review	Review	164	Review	Urashima	2018		10.4052/tigg.1734.1SE
Human	Primates	Homo	sapiens		Human	3_1_0_0_0b	Review	Review	164	Review	Urashima	2018		10.4052/tigg.1734.1SE
Human	Primates	Homo	sapiens		Human	3_1_0_1_0a	Review	Review	164	Review	Urashima	2018		10.4052/tigg.1734.1SE
Human	Primates	Homo	sapiens		Human	3_1_0_1_0b	Review	Review	164	Review	Urashima	2018		10.4052/tigg.1734.1SE
Human	Primates	Homo	sapiens		Human	3_1_0_1_0c	Review	Review	164	Review	Urashima	2018		10.4052/tigg.1734.1SE
Human	Primates	Homo	sapiens		Human	3_1_0_2_0a	Review	Review	164	Review	Urashima	2018		10.4052/tigg.1734.1SE
Human	Primates	Homo	sapiens		Human	3_1_1_0_0a	Review	Review	164	Review	Urashima	2018		10.4052/tigg.1734.1SE
Human	Primates	Homo	sapiens		Human	3_1_1_0_0b	Review	Review	164	Review	Urashima	2018		10.4052/tigg.1734.1SE
Human	Primates	Homo	sapiens		Human	3_1_1_0_0e	Review	Review	164	Review	Urashima	2018		10.4052/tigg.1734.1SE
Human	Primates	Homo	sapiens		Human	3_1_1_1_0a	Review	Review	164	Review	Urashima	2018		10.4052/tigg.1734.1SE
Human	Primates	Homo	sapiens		Human	3_1_1_1_0g	Review	Review	164	Review	Urashima	2018		10.4052/tigg.1734.1SE
Human	Primates	Homo	sapiens		Human	3_1_1_1_0h	Review	Review	164	Review	Urashima	2018		10.4052/tigg.1734.1SE
Human	Primates	Homo	sapiens		Human	3_1_1_2_0b	Review	Review	164	Review	Urashima	2018		10.4052/tigg.1734.1SE
Human	Primates	Homo	sapiens		Human	3_1_2_0_0a	Review	Review	164	Review	Urashima	2018		10.4052/tigg.1734.1SE
Human	Primates	Homo	sapiens		Human	3_1_2_0_0b	Review	Review	164	Review	Urashima	2018		10.4052/tigg.1734.1SE
Human	Primates	Homo	sapiens		Human	3_1_2_0_0e	Review	Review	164	Review	Urashima	2018		10.4052/tigg.1734.1SE
Human	Primates	Homo	sapiens		Human	4_1_1_1_0d	Review	Review	164	Review	Urashima	2018		10.4052/tigg.1734.1SE
Human	Primates	Homo	sapiens		Human	4_2_0_0_0a	Review	Review	164	Review	Urashima	2018		10.4052/tigg.1734.1SE
Human	Primates	Homo	sapiens		Human	4_2_0_0_0b	Review	Review	164	Review	Urashima	2018		10.4052/tigg.1734.1SE
Human	Primates	Homo	sapiens		Human	4_2_0_1_0a	Review	Review	164	Review	Urashima	2018		10.4052/tigg.1734.1SE
Human	Primates	Homo	sapiens		Human	4_2_0_1_0c	Review	Review	164	Review	Urashima	2018		10.4052/tigg.1734.1SE
Human	Primates	Homo	sapiens		Human	4_2_0_1_0d	Review	Review	164	Review	Urashima	2018		10.4052/tigg.1734.1SE
Human	Primates	Homo	sapiens		Human	4_2_0_1_0g	Review	Review	164	Review	Urashima	2018		10.4052/tigg.1734.1SE
Human	Primates	Homo	sapiens		Human	4_2_0_1_0h	Review	Review	164	Review	Urashima	2018		10.4052/tigg.1734.1SE
Human	Primates	Homo	sapiens		Human	4_2_0_2_0g	Review	Review	164	Review	Urashima	2018		10.4052/tigg.1734.1SE
Human	Primates	Homo	sapiens		Human	4_2_0_2_0h	Review	Review	164	Review	Urashima	2018		10.4052/tigg.1734.1SE
Human	Primates	Homo	sapiens		Human	4_2_0_2_0a	Review	Review	164	Review	Urashima	2018		10.4052/tigg.1734.1SE
Human	Primates	Homo	sapiens		Human	4_2_0_3_0a	Review	Review	164	Review	Urashima	2018		10.4052/tigg.1734.1SE
Human	Primates	Homo	sapiens		Human	4_2_1_0_0a	Review	Review	164	Review	Urashima	2018		10.4052/tigg.1734.1SE
Human	Primates	Homo	sapiens		Human	4_2_1_0_0b	Review	Review	164	Review	Urashima	2018		10.4052/tigg.1734.1SE
Human	Primates	Homo	sapiens		Human	4_2_1_0_0c	Review	Review	164	Review	Urashima	2018		10.4052/tigg.1734.1SE
Human	Primates	Homo	sapiens		Human	4_2_1_0_0d	Review	Review	164	Review	Urashima	2018		10.4052/tigg.1734.1SE
Human	Primates	Homo	sapiens		Human	4_2_1_0_0g	Review	Review	164	Review	Urashima	2018		10.4052/tigg.1734.1SE
Human	Primates	Homo	sapiens		Human	4_2_1_0_0h	Review	Review	164	Review	Urashima	2018		10.4052/tigg.1734.1SE
Human	Primates	Homo	sapiens		Human	4_2_1_0_0n	Review	Review	164	Review	Urashima	2018		10.4052/tigg.1734.1SE
Human	Primates	Homo	sapiens		Human	4_2_1_0_0q	Review	Review	164	Review	Urashima	2018		10.4052/tigg.1734.1SE
Human	Primates	Homo	sapiens		Human	4_2_1_1_0c	Review	Review	164	Review	Urashima	2018		10.4052/tigg.1734.1SE
Human	Primates	Homo	sapiens		Human	4_2_1_1_0e	Review	Review	164	Review	Urashima	2018		10.4052/tigg.1734.1SE
Human	Primates	Homo	sapiens		Human	4_2_1_1_0f	Review	Review	164	Review	Urashima	2018		10.4052/tigg.1734.1SE
Human	Primates	Homo	sapiens		Human	4_2_1_1_0i	Review	Review	164	Review	Urashima	2018		10.4052/tigg.1734.1SE
Human	Primates	Homo	sapiens		Human	4_2_1_1_0j	Review	Review	164	Review	Urashima	2018		10.4052/tigg.1734.1SE
Human	Primates	Homo	sapiens		Human	4_2_1_1_0k	Review	Review	164	Review	Urashima	2018		10.4052/tigg.1734.1SE
Human	Primates	Homo	sapiens		Human	4_2_1_1_0o	Review	Review	164	Review	Urashima	2018		10.4052/tigg.1734.1SE
Human	Primates	Homo	sapiens		Human	4_2_1_1_0p	Review	Review	164	Review	Urashima	2018		10.4052/tigg.1734.1SE
Human	Primates	Homo	sapiens		Human	4_2_1_1_0q	Review	Review	164	Review	Urashima	2018		10.4052/tigg.1734.1SE
Human	Primates	Homo	sapiens		Human	4_2_1_2_0c	Review	Review	164	Review	Urashima	2018		10.4052/tigg.1734.1SE
Human	Primates	Homo	sapiens		Human	4_2_1_2_0d	Review	Review	164	Review	Urashima	2018		10.4052/tigg.1734.1SE
Human	Primates	Homo	sapiens		Human	4_2_1_2_0e	Review	Review	164	Review	Urashima	2018		10.4052/tigg.1734.1SE
Human	Primates	Homo	sapiens		Human	4_2_1_2_0j	Review	Review	164	Review	Urashima	2018		10.4052/tigg.1734.1SE
Human	Primates	Homo	sapiens		Human	4_2_2_0_0b	Review	Review	164	Review	Urashima	2018		10.4052/tigg.1734.1SE
Human	Primates	Homo	sapiens		Human	4_2_2_0_0c	Review	Review	164	Review	Urashima	2018		10.4052/tigg.1734.1SE
Human	Primates	Homo	sapiens		Human	4_2_2_0_0d	Review	Review	164	Review	Urashima	2018		10.4052/tigg.1734.1SE
Human	Primates	Homo	sapiens		Human	4_2_2_0_0j	Review	Review	164	Review	Urashima	2018		10.4052/tigg.1734.1SE
Human	Primates	Homo	sapiens		Human	4_2_2_0_0k	Review	Review	164	Review	Urashima	2018		10.4052/tigg.1734.1SE
Human	Primates	Homo	sapiens		Human	4_2_2_0_0l	Review	Review	164	Review	Urashima	2018		10.4052/tigg.1734.1SE
Human	Primates	Homo	sapiens		Human	4_2_2_0_0m	Review	Review	164	Review	Urashima	2018		10.4052/tigg.1734.1SE
Human	Primates	Homo	sapiens		Human	4_2_2_1_0e	Review	Review	164	Review	Urashima	2018		10.4052/tigg.1734.1SE
Human	Primates	Homo	sapiens		Human	4_2_2_1_0l	Review	Review	164	Review	Urashima	2018		10.4052/tigg.1734.1SE
Human	Primates	Homo	sapiens		Human	4_2_2_1_0m	Review	Review	164	Review	Urashima	2018		10.4052/tigg.1734.1SE
Human	Primates	Homo	sapiens		Human	4_2_2_1_0n	Review	Review	164	Review	Urashima	2018		10.4052/tigg.1734.1SE
Human	Primates	Homo	sapiens		Human	4_2_3_0_0a	Review	Review	164	Review	Urashima	2018		10.4052/tigg.1734.1SE
Human	Primates	Homo	sapiens		Human	4_2_3_0_0c	Review	Review	164	Review	Urashima	2018		10.4052/tigg.1734.1SE
Human	Primates	Homo	sapiens		Human	4_2_3_0_0f	Review	Review	164	Review	Urashima	2018		10.4052/tigg.1734.1SE
Human	Primates	Homo	sapiens		Human	4_2_3_0_0g	Review	Review	164	Review	Urashima	2018		10.4052/tigg.1734.1SE
Human	Primates	Homo	sapiens		Human	4_2_3_0_0h	Review	Review	164	Review	Urashima	2018		10.4052/tigg.1734.1SE
Human	Primates	Homo	sapiens		Human	5_3_0_0_0e	Review	Review	164	Review	Urashima	2018		10.4052/tigg.1734.1SE
Human	Primates	Homo	sapiens		Human	5_3_0_0_0i	Review	Review	164	Review	Urashima	2018		10.4052/tigg.1734.1SE
Human	Primates	Homo	sapiens		Human	5_3_0_1_0a	Review	Review	164	Review	Urashima	2018		10.4052/tigg.1734.1SE
Human	Primates	Homo	sapiens		Human	5_3_1_0_0a	Review	Review	164	Review	Urashima	2018		10.4052/tigg.1734.1SE
Human	Primates	Homo	sapiens		Human	5_3_1_0_0b	Review	Review	164	Review	Urashima	2018		10.4052/tigg.1734.1SE
Human	Primates	Homo	sapiens		Human	5_3_1_0_0c	Review	Review	164	Review	Urashima	2018		10.4052/tigg.1734.1SE
Human	Primates	Homo	sapiens		Human	5_3_1_0_0d	Review	Review	164	Review	Urashima	2018		10.4052/tigg.1734.1SE
Human	Primates	Homo	sapiens		Human	5_3_1_0_0f	Review	Review	164	Review	Urashima	2018		10.4052/tigg.1734.1SE
Human	Primates	Homo	sapiens		Human	5_3_1_0_0g	Review	Review	164	Review	Urashima	2018		10.4052/tigg.1734.1SE
Human	Primates	Homo	sapiens		Human	5_3_1_0_0h	Review	Review	164	Review	Urashima	2018		10.4052/tigg.1734.1SE
Human	Primates	Homo	sapiens		Human	5_3_1_0_0i	Review	Review	164	Review	Urashima	2018		10.4052/tigg.1734.1SE
Human	Primates	Homo	sapiens		Human	5_3_1_0_0j	Review	Review	164	Review	Urashima	2018		10.4052/tigg.1734.1SE
Human	Primates	Homo	sapiens		Human	5_3_1_1_0a	Review	Review	164	Review	Urashima	2018		10.4052/tigg.1734.1SE
Human	Primates	Homo	sapiens		Human	5_3_1_1_0b	Review	Review	164	Review	Urashima	2018		10.4052/tigg.1734.1SE
Human	Primates	Homo	sapiens		Human	5_3_1_1_0c	Review	Review	164	Review	Urashima	2018		10.4052/tigg.1734.1SE
Human	Primates	Homo	sapiens		Human	5_3_2_0_0a	Review	Review	164	Review	Urashima	2018		10.4052/tigg.1734.1SE
Human	Primates	Homo	sapiens		Human	5_3_2_0_0b	Review	Review	164	Review	Urashima	2018		10.4052/tigg.1734.1SE
Human	Primates	Homo	sapiens		Human	5_3_2_0_0c	Review	Review	164	Review	Urashima	2018		10.4052/tigg.1734.1SE
Human	Primates	Homo	sapiens		Human	5_3_2_0_0d	Review	Review	164	Review	Urashima	2018		10.4052/tigg.1734.1SE
Human	Primates	Homo	sapiens		Human	5_3_2_0_0m	Review	Review	164	Review	Urashima	2018		10.4052/tigg.1734.1SE
Human	Primates	Homo	sapiens		Human	5_3_2_0_0n	Review	Review	164	Review	Urashima	2018		10.4052/tigg.1734.1SE
Human	Primates	Homo	sapiens		Human	5_3_2_0_0o	Review	Review	164	Review	Urashima	2018		10.4052/tigg.1734.1SE
Human	Primates	Homo	sapiens		Human	5_3_2_0_0p	Review	Review	164	Review	Urashima	2018		10.4052/tigg.1734.1SE
Human	Primates	Homo	sapiens		Human	5_3_2_0_0q	Review	Review	164	Review	Urashima	2018		10.4052/tigg.1734.1SE
Human	Primates	Homo	sapiens		Human	5_3_2_0_0r	Review	Review	164	Review	Urashima	2018		10.4052/tigg.1734.1SE
Human	Primates	Homo	sapiens		Human	5_3_2_0_0s	Review	Review	164	Review	Urashima	2018		10.4052/tigg.1734.1SE
Human	Primates	Homo	sapiens		Human	5_3_2_0_0t	Review	Review	164	Review	Urashima	2018		10.4052/tigg.1734.1SE
Human	Primates	Homo	sapiens		Human	5_3_2_0_0u	Review	Review	164	Review	Urashima	2018		10.4052/tigg.1734.1SE
Human	Primates	Homo	sapiens		Human	5_3_2_0_0v	Review	Review	164	Review	Urashima	2018		10.4052/tigg.1734.1SE
Human	Primates	Homo	sapiens		Human	5_3_2_0_0w	Review	Review	164	Review	Urashima	2018		10.4052/tigg.1734.1SE
Human	Primates	Homo	sapiens		Human	5_3_2_1_0b	Review	Review	164	Review	Urashima	2018		10.4052/tigg.1734.1SE
Human	Primates	Homo	sapiens		Human	5_3_2_1_0c	Review	Review	164	Review	Urashima	2018		10.4052/tigg.1734.1SE
Human	Primates	Homo	sapiens		Human	5_3_2_1_0d	Review	Review	164	Review	Urashima	2018		10.4052/tigg.1734.1SE
Human	Primates	Homo	sapiens		Human	5_3_2_1_0e	Review	Review	164	Review	Urashima	2018		10.4052/tigg.1734.1SE
Human	Primates	Homo	sapiens		Human	5_3_2_1_0f	Review	Review	164	Review	Urashima	2018		10.4052/tigg.1734.1SE
Human	Primates	Homo	sapiens		Human	5_3_3_0_0a	Review	Review	164	Review	Urashima	2018		10.4052/tigg.1734.1SE
Human	Primates	Homo	sapiens		Human	5_3_3_0_0c	Review	Review	164	Review	Urashima	2018		10.4052/tigg.1734.1SE
Human	Primates	Homo	sapiens		Human	5_3_3_0_0d	Review	Review	164	Review	Urashima	2018		10.4052/tigg.1734.1SE
Human	Primates	Homo	sapiens		Human	5_3_3_0_0g	Review	Review	164	Review	Urashima	2018		10.4052/tigg.1734.1SE
Human	Primates	Homo	sapiens		Human	5_3_3_0_0h	Review	Review	164	Review	Urashima	2018		10.4052/tigg.1734.1SE
Human	Primates	Homo	sapiens		Human	5_3_3_0_0i	Review	Review	164	Review	Urashima	2018		10.4052/tigg.1734.1SE
Human	Primates	Homo	sapiens		Human	5_3_3_0_0j	Review	Review	164	Review	Urashima	2018		10.4052/tigg.1734.1SE
Human	Primates	Homo	sapiens		Human	5_3_3_0_0k	Review	Review	164	Review	Urashima	2018		10.4052/tigg.1734.1SE
Human	Primates	Homo	sapiens		Human	5_3_3_1_0a	Review	Review	164	Review	Urashima	2018		10.4052/tigg.1734.1SE
Human	Primates	Homo	sapiens		Human	5_3_3_1_0b	Review	Review	164	Review	Urashima	2018		10.4052/tigg.1734.1SE
Human	Primates	Homo	sapiens		Human	5_3_4_0_0a	Review	Review	164	Review	Urashima	2018		10.4052/tigg.1734.1SE
Human	Primates	Homo	sapiens		Human	5_3_4_0_0b	Review	Review	164	Review	Urashima	2018		10.4052/tigg.1734.1SE
Human	Primates	Homo	sapiens		Human	5_3_5_0_0a	Review	Review	164	Review	Urashima	2018		10.4052/tigg.1734.1SE
Human	Primates	Homo	sapiens		Human	6_4_0_0_0b	Review	Review	164	Review	Urashima	2018		10.4052/tigg.1734.1SE
Human	Primates	Homo	sapiens		Human	6_4_0_0_0e	Review	Review	164	Review	Urashima	2018		10.4052/tigg.1734.1SE
Human	Primates	Homo	sapiens		Human	6_4_0_1_0a	Review	Review	164	Review	Urashima	2018		10.4052/tigg.1734.1SE
Human	Primates	Homo	sapiens		Human	6_4_1_0_0d	Review	Review	164	Review	Urashima	2018		10.4052/tigg.1734.1SE
Human	Primates	Homo	sapiens		Human	6_4_1_0_0e	Review	Review	164	Review	Urashima	2018		10.4052/tigg.1734.1SE
Human	Primates	Homo	sapiens		Human	6_4_1_0_0g	Review	Review	164	Review	Urashima	2018		10.4052/tigg.1734.1SE
Human	Primates	Homo	sapiens		Human	6_4_1_0_0h	Review	Review	164	Review	Urashima	2018		10.4052/tigg.1734.1SE
Human	Primates	Homo	sapiens		Human	6_4_2_0_0e	Review	Review	164	Review	Urashima	2018		10.4052/tigg.1734.1SE
Human	Primates	Homo	sapiens		Human	6_4_2_0_0f	Review	Review	164	Review	Urashima	2018		10.4052/tigg.1734.1SE
Human	Primates	Homo	sapiens		Human	6_4_2_0_0g	Review	Review	164	Review	Urashima	2018		10.4052/tigg.1734.1SE
Human	Primates	Homo	sapiens		Human	6_4_2_0_0h	Review	Review	164	Review	Urashima	2018		10.4052/tigg.1734.1SE
Human	Primates	Homo	sapiens		Human	6_4_2_0_0i	Review	Review	164	Review	Urashima	2018		10.4052/tigg.1734.1SE
Human	Primates	Homo	sapiens		Human	6_4_2_0_0j	Review	Review	164	Review	Urashima	2018		10.4052/tigg.1734.1SE
Human	Primates	Homo	sapiens		Human	6_4_2_0_0k	Review	Review	164	Review	Urashima	2018		10.4052/tigg.1734.1SE
Human	Primates	Homo	sapiens		Human	6_4_2_0_0m	Review	Review	164	Review	Urashima	2018		10.4052/tigg.1734.1SE
Human	Primates	Homo	sapiens		Human	6_4_2_0_0n	Review	Review	164	Review	Urashima	2018		10.4052/tigg.1734.1SE
Human	Primates	Homo	sapiens		Human	6_4_2_0_0o	Review	Review	164	Review	Urashima	2018		10.4052/tigg.1734.1SE
Human	Primates	Homo	sapiens		Human	6_4_3_0_0a	Review	Review	164	Review	Urashima	2018		10.4052/tigg.1734.1SE
Human	Primates	Homo	sapiens		Human	6_4_3_0_0c	Review	Review	164	Review	Urashima	2018		10.4052/tigg.1734.1SE
Human	Primates	Homo	sapiens		Human	6_4_3_0_0f	Review	Review	164	Review	Urashima	2018		10.4052/tigg.1734.1SE
Human	Primates	Homo	sapiens		Human	6_4_3_0_0g	Review	Review	164	Review	Urashima	2018		10.4052/tigg.1734.1SE
Human	Primates	Homo	sapiens		Human	6_4_3_0_0h	Review	Review	164	Review	Urashima	2018		10.4052/tigg.1734.1SE
Human	Primates	Homo	sapiens		Human	6_4_3_0_0i	Review	Review	164	Review	Urashima	2018		10.4052/tigg.1734.1SE
Human	Primates	Homo	sapiens		Human	6_4_3_0_0j	Review	Review	164	Review	Urashima	2018		10.4052/tigg.1734.1SE
Human	Primates	Homo	sapiens		Human	6_4_3_0_0m	Review	Review	164	Review	Urashima	2018		10.4052/tigg.1734.1SE
Human	Primates	Homo	sapiens		Human	6_4_3_0_0n	Review	Review	164	Review	Urashima	2018		10.4052/tigg.1734.1SE
Human	Primates	Homo	sapiens		Human	6_4_4_0_0b	Review	Review	164	Review	Urashima	2018		10.4052/tigg.1734.1SE
Human	Primates	Homo	sapiens		Human	6_4_4_0_0c	Review	Review	164	Review	Urashima	2018		10.4052/tigg.1734.1SE
Human	Primates	Homo	sapiens		Human	6_4_4_0_0d	Review	Review	164	Review	Urashima	2018		10.4052/tigg.1734.1SE
Human	Primates	Homo	sapiens		Human	6_4_4_0_0e	Review	Review	164	Review	Urashima	2018		10.4052/tigg.1734.1SE
Human	Primates	Homo	sapiens		Human	2_1_0_1_0f	unknown	pooled	57	LC-MS	Ninonuevo	2006	17002410	10.1021/jf0615810
Human	Primates	Homo	sapiens		Human	2_2_0_0_0c	unknown	pooled	57	LC-MS	Ninonuevo	2006	17002410	10.1021/jf0615810
Human	Primates	Homo	sapiens		Human	3_1_0_0_0f	unknown	pooled	57	LC-MS	Ninonuevo	2006	17002410	10.1021/jf0615810
Human	Primates	Homo	sapiens		Human	3_1_0_1_0f	unknown	pooled	57	LC-MS	Ninonuevo	2006	17002410	10.1021/jf0615810
Human	Primates	Homo	sapiens		Human	3_1_1_0_0h	unknown	pooled	57	LC-MS	Ninonuevo	2006	17002410	10.1021/jf0615810
Human	Primates	Homo	sapiens		Human	3_1_1_1_0f	unknown	pooled	57	LC-MS	Ninonuevo	2006	17002410	10.1021/jf0615810
Human	Primates	Homo	sapiens		Human	3_1_2_0_0h	unknown	pooled	57	LC-MS	Ninonuevo	2006	17002410	10.1021/jf0615810
Human	Primates	Homo	sapiens		Human	3_2_0_0_0f	unknown	pooled	57	LC-MS	Ninonuevo	2006	17002410	10.1021/jf0615810
Human	Primates	Homo	sapiens		Human	3_2_0_1_0b	unknown	pooled	57	LC-MS	Ninonuevo	2006	17002410	10.1021/jf0615810
Human	Primates	Homo	sapiens		Human	3_2_1_0_0b	unknown	pooled	57	LC-MS	Ninonuevo	2006	17002410	10.1021/jf0615810
Human	Primates	Homo	sapiens		Human	3_2_2_0_0b	unknown	pooled	57	LC-MS	Ninonuevo	2006	17002410	10.1021/jf0615810
Human	Primates	Homo	sapiens		Human	3_3_1_0_0b	unknown	pooled	57	LC-MS	Ninonuevo	2006	17002410	10.1021/jf0615810
Human	Primates	Homo	sapiens		Human	4_1_0_0_0g	unknown	pooled	57	LC-MS	Ninonuevo	2006	17002410	10.1021/jf0615810
Human	Primates	Homo	sapiens		Human	4_1_1_0_0g	unknown	pooled	57	LC-MS	Ninonuevo	2006	17002410	10.1021/jf0615810
Human	Primates	Homo	sapiens		Human	4_1_2_0_0c	unknown	pooled	57	LC-MS	Ninonuevo	2006	17002410	10.1021/jf0615810
Human	Primates	Homo	sapiens		Human	4_2_0_0_0g	unknown	pooled	57	LC-MS	Ninonuevo	2006	17002410	10.1021/jf0615810
Human	Primates	Homo	sapiens		Human	4_2_0_1_0n	unknown	pooled	57	LC-MS	Ninonuevo	2006	17002410	10.1021/jf0615810
Human	Primates	Homo	sapiens		Human	4_2_1_0_0o	unknown	pooled	57	LC-MS	Ninonuevo	2006	17002410	10.1021/jf0615810
Human	Primates	Homo	sapiens		Human	4_2_1_1_0n	unknown	pooled	57	LC-MS	Ninonuevo	2006	17002410	10.1021/jf0615810
Human	Primates	Homo	sapiens		Human	4_2_2_0_0i	unknown	pooled	57	LC-MS	Ninonuevo	2006	17002410	10.1021/jf0615810
Human	Primates	Homo	sapiens		Human	4_2_2_1_0o	unknown	pooled	57	LC-MS	Ninonuevo	2006	17002410	10.1021/jf0615810
Human	Primates	Homo	sapiens		Human	4_2_3_0_0e	unknown	pooled	57	LC-MS	Ninonuevo	2006	17002410	10.1021/jf0615810
Human	Primates	Homo	sapiens		Human	4_2_4_0_0b	unknown	pooled	57	LC-MS	Ninonuevo	2006	17002410	10.1021/jf0615810
Human	Primates	Homo	sapiens		Human	4_3_1_0_0b	unknown	pooled	57	LC-MS	Ninonuevo	2006	17002410	10.1021/jf0615810
Human	Primates	Homo	sapiens		Human	5_2_1_0_0b	unknown	pooled	57	LC-MS	Ninonuevo	2006	17002410	10.1021/jf0615810
Human	Primates	Homo	sapiens		Human	5_2_2_0_0c	unknown	pooled	57	LC-MS	Ninonuevo	2006	17002410	10.1021/jf0615810
Human	Primates	Homo	sapiens		Human	5_2_3_0_0a	unknown	pooled	57	LC-MS	Ninonuevo	2006	17002410	10.1021/jf0615810
Human	Primates	Homo	sapiens		Human	5_3_0_0_0j	unknown	pooled	57	LC-MS	Ninonuevo	2006	17002410	10.1021/jf0615810
Human	Primates	Homo	sapiens		Human	5_3_0_1_0b	unknown	pooled	57	LC-MS	Ninonuevo	2006	17002410	10.1021/jf0615810
Human	Primates	Homo	sapiens		Human	5_3_1_0_0k	unknown	pooled	57	LC-MS	Ninonuevo	2006	17002410	10.1021/jf0615810
Human	Primates	Homo	sapiens		Human	5_3_1_1_0e	unknown	pooled	57	LC-MS	Ninonuevo	2006	17002410	10.1021/jf0615810
Human	Primates	Homo	sapiens		Human	5_3_2_0_0x	unknown	pooled	57	LC-MS	Ninonuevo	2006	17002410	10.1021/jf0615810
Human	Primates	Homo	sapiens		Human	5_3_2_1_0h	unknown	pooled	57	LC-MS	Ninonuevo	2006	17002410	10.1021/jf0615810
Human	Primates	Homo	sapiens		Human	5_3_3_0_0l	unknown	pooled	57	LC-MS	Ninonuevo	2006	17002410	10.1021/jf0615810
Human	Primates	Homo	sapiens		Human	5_3_4_0_0c	unknown	pooled	57	LC-MS	Ninonuevo	2006	17002410	10.1021/jf0615810
Human	Primates	Homo	sapiens		Human	6_3_1_0_0a	unknown	pooled	57	LC-MS	Ninonuevo	2006	17002410	10.1021/jf0615810
Human	Primates	Homo	sapiens		Human	6_3_2_0_0a	unknown	pooled	57	LC-MS	Ninonuevo	2006	17002410	10.1021/jf0615810
Human	Primates	Homo	sapiens		Human	6_4_0_0_0f	unknown	pooled	57	LC-MS	Ninonuevo	2006	17002410	10.1021/jf0615810
Human	Primates	Homo	sapiens		Human	6_4_0_1_0b	unknown	pooled	57	LC-MS	Ninonuevo	2006	17002410	10.1021/jf0615810
Human	Primates	Homo	sapiens		Human	6_4_1_0_0i	unknown	pooled	57	LC-MS	Ninonuevo	2006	17002410	10.1021/jf0615810
Human	Primates	Homo	sapiens		Human	6_4_1_1_0a	unknown	pooled	57	LC-MS	Ninonuevo	2006	17002410	10.1021/jf0615810
Human	Primates	Homo	sapiens		Human	6_4_2_0_0p	unknown	pooled	57	LC-MS	Ninonuevo	2006	17002410	10.1021/jf0615810
Human	Primates	Homo	sapiens		Human	6_4_2_1_0d	unknown	pooled	57	LC-MS	Ninonuevo	2006	17002410	10.1021/jf0615810
Human	Primates	Homo	sapiens		Human	6_4_3_0_0o	unknown	pooled	57	LC-MS	Ninonuevo	2006	17002410	10.1021/jf0615810
Human	Primates	Homo	sapiens		Human	6_4_4_0_0g	unknown	pooled	57	LC-MS	Ninonuevo	2006	17002410	10.1021/jf0615810
Human	Primates	Homo	sapiens		Human	6_4_5_0_0a	unknown	pooled	57	LC-MS	Ninonuevo	2006	17002410	10.1021/jf0615810
Human	Primates	Homo	sapiens		Human	7_5_0_0_0b	unknown	pooled	57	LC-MS	Ninonuevo	2006	17002410	10.1021/jf0615810
Human	Primates	Homo	sapiens		Human	7_5_1_0_0b	unknown	pooled	57	LC-MS	Ninonuevo	2006	17002410	10.1021/jf0615810
Human	Primates	Homo	sapiens		Human	7_5_2_0_0b	unknown	pooled	57	LC-MS	Ninonuevo	2006	17002410	10.1021/jf0615810
Human	Primates	Homo	sapiens		Human	7_5_3_0_0a	unknown	pooled	57	LC-MS	Ninonuevo	2006	17002410	10.1021/jf0615810
Human	Primates	Homo	sapiens		Human	7_5_4_0_0a	unknown	pooled	57	LC-MS	Ninonuevo	2006	17002410	10.1021/jf0615810
Human	Primates	Homo	sapiens		Human	8_0_2_1_0a	unknown	pooled	57	LC-MS	Ninonuevo	2006	17002410	10.1021/jf0615810
Human	Primates	Homo	sapiens		Human	8_6_1_0_0b	unknown	pooled	57	LC-MS	Ninonuevo	2006	17002410	10.1021/jf0615810
Human	Primates	Homo	sapiens		Human	8_6_2_3_0a	unknown	pooled	57	LC-MS	Ninonuevo	2006	17002410	10.1021/jf0615810
Human	Primates	Homo	sapiens		Human	8_6_5_3_0a	unknown	pooled	57	LC-MS	Ninonuevo	2006	17002410	10.1021/jf0615810
Human	Primates	Homo	sapiens		Human	9_0_0_1_0a	unknown	pooled	57	LC-MS	Ninonuevo	2006	17002410	10.1021/jf0615810
Human	Primates	Homo	sapiens		Human	9_0_1_1_0a	unknown	pooled	57	LC-MS	Ninonuevo	2006	17002410	10.1021/jf0615810
Non-human primates	Primates	Pan	troglodytes		Chimpanzee	1_1_0_1_0c	1	1	>100	LC-MS	Tao	2011	21214271	10.1021/pr1009367
Non-human primates	Primates	Pan	troglodytes		Chimpanzee	1_1_0_1_0d	1	1	>100	LC-MS	Tao	2011	21214271	10.1021/pr1009367
Non-human primates	Primates	Pan	troglodytes		Chimpanzee	1_1_0_1_0e	1	1	>100	LC-MS	Tao	2011	21214271	10.1021/pr1009367
Non-human primates	Primates	Pan	troglodytes		Chimpanzee	2_0_0_1_0a	1	1	>100	LC-MS	Tao	2011	21214271	10.1021/pr1009367
Non-human primates	Primates	Pan	troglodytes		Chimpanzee	2_0_0_1_0b	1	1	>100	LC-MS	Tao	2011	21214271	10.1021/pr1009367
Non-human primates	Primates	Pan	troglodytes		Chimpanzee	2_0_1_0_0a	1	1	>100	LC-MS	Tao	2011	21214271	10.1021/pr1009367
Non-human primates	Primates	Pan	troglodytes		Chimpanzee	2_0_1_0_0b	1	1	>100	LC-MS	Tao	2011	21214271	10.1021/pr1009367
Non-human primates	Primates	Pan	troglodytes		Chimpanzee	2_0_1_1_0b	1	1	>100	LC-MS	Tao	2011	21214271	10.1021/pr1009367
Non-human primates	Primates	Pan	troglodytes		Chimpanzee	2_0_2_0_0b	1	1	>100	LC-MS	Tao	2011	21214271	10.1021/pr1009367
Non-human primates	Primates	Pan	troglodytes		Chimpanzee	2_0_2_0_0c	1	1	>100	LC-MS	Tao	2011	21214271	10.1021/pr1009367
Non-human primates	Primates	Pan	troglodytes		Chimpanzee	2_1_0_0_0k	1	1	>100	LC-MS	Tao	2011	21214271	10.1021/pr1009367
Non-human primates	Primates	Pan	troglodytes		Chimpanzee	2_1_0_0_0l	1	1	>100	LC-MS	Tao	2011	21214271	10.1021/pr1009367
Non-human primates	Primates	Pan	troglodytes		Chimpanzee	2_1_0_0_0m	1	1	>100	LC-MS	Tao	2011	21214271	10.1021/pr1009367
Non-human primates	Primates	Pan	troglodytes		Chimpanzee	2_1_0_0_0n	1	1	>100	LC-MS	Tao	2011	21214271	10.1021/pr1009367
Non-human primates	Primates	Pan	troglodytes		Chimpanzee	2_2_0_1_0a	1	1	>100	LC-MS	Tao	2011	21214271	10.1021/pr1009367
Non-human primates	Primates	Pan	troglodytes		Chimpanzee	2_2_0_1_0b	1	1	>100	LC-MS	Tao	2011	21214271	10.1021/pr1009367
Non-human primates	Primates	Pan	troglodytes		Chimpanzee	2_2_1_0_0a	1	1	>100	LC-MS	Tao	2011	21214271	10.1021/pr1009367
Non-human primates	Primates	Pan	troglodytes		Chimpanzee	2_2_1_0_0b	1	1	>100	LC-MS	Tao	2011	21214271	10.1021/pr1009367
Non-human primates	Primates	Pan	troglodytes		Chimpanzee	2_2_1_1_0a	1	1	>100	LC-MS	Tao	2011	21214271	10.1021/pr1009367
Non-human primates	Primates	Pan	troglodytes		Chimpanzee	3_0_0_1_0g	1	1	>100	LC-MS	Tao	2011	21214271	10.1021/pr1009367
Non-human primates	Primates	Pan	troglodytes		Chimpanzee	3_0_1_0_0e	1	1	>100	LC-MS	Tao	2011	21214271	10.1021/pr1009367
Non-human primates	Primates	Pan	troglodytes		Chimpanzee	3_0_1_0_0f	1	1	>100	LC-MS	Tao	2011	21214271	10.1021/pr1009367
Non-human primates	Primates	Pan	troglodytes		Chimpanzee	3_0_2_0_0c	1	1	>100	LC-MS	Tao	2011	21214271	10.1021/pr1009367
Non-human primates	Primates	Pan	troglodytes		Chimpanzee	3_0_2_0_0d	1	1	>100	LC-MS	Tao	2011	21214271	10.1021/pr1009367
Non-human primates	Primates	Pan	troglodytes		Chimpanzee	3_0_2_1_0a	1	1	>100	LC-MS	Tao	2011	21214271	10.1021/pr1009367
Non-human primates	Primates	Pan	troglodytes		Chimpanzee	3_1_0_0_0a	1	1	>100	LC-MS	Tao	2011	21214271	10.1021/pr1009367
Non-human primates	Primates	Pan	troglodytes		Chimpanzee	3_1_0_0_0f	1	1	>100	LC-MS	Tao	2011	21214271	10.1021/pr1009367
Non-human primates	Primates	Pan	troglodytes		Chimpanzee	3_1_0_0_0g	1	1	>100	LC-MS	Tao	2011	21214271	10.1021/pr1009367
Non-human primates	Primates	Pan	troglodytes		Chimpanzee	3_1_0_0_0h	1	1	>100	LC-MS	Tao	2011	21214271	10.1021/pr1009367
Non-human primates	Primates	Pan	troglodytes		Chimpanzee	3_1_0_0_0i	1	1	>100	LC-MS	Tao	2011	21214271	10.1021/pr1009367
Non-human primates	Primates	Pan	troglodytes		Chimpanzee	3_1_0_0_0j	1	1	>100	LC-MS	Tao	2011	21214271	10.1021/pr1009367
Non-human primates	Primates	Pan	troglodytes		Chimpanzee	3_1_0_0_0m	1	1	>100	LC-MS	Tao	2011	21214271	10.1021/pr1009367
Non-human primates	Primates	Pan	troglodytes		Chimpanzee	3_1_0_0_0n	1	1	>100	LC-MS	Tao	2011	21214271	10.1021/pr1009367
Non-human primates	Primates	Pan	troglodytes		Chimpanzee	3_1_0_1_0b	1	1	>100	LC-MS	Tao	2011	21214271	10.1021/pr1009367
Non-human primates	Primates	Pan	troglodytes		Chimpanzee	3_1_0_1_0c	1	1	>100	LC-MS	Tao	2011	21214271	10.1021/pr1009367
Non-human primates	Primates	Pan	troglodytes		Chimpanzee	3_1_0_1_0f	1	1	>100	LC-MS	Tao	2011	21214271	10.1021/pr1009367
Non-human primates	Primates	Pan	troglodytes		Chimpanzee	3_1_1_0_0c	1	1	>100	LC-MS	Tao	2011	21214271	10.1021/pr1009367
Non-human primates	Primates	Pan	troglodytes		Chimpanzee	3_1_1_0_0i	1	1	>100	LC-MS	Tao	2011	21214271	10.1021/pr1009367
Non-human primates	Primates	Pan	troglodytes		Chimpanzee	3_1_1_0_0j	1	1	>100	LC-MS	Tao	2011	21214271	10.1021/pr1009367
Non-human primates	Primates	Pan	troglodytes		Chimpanzee	3_1_1_0_0k	1	1	>100	LC-MS	Tao	2011	21214271	10.1021/pr1009367
Non-human primates	Primates	Pan	troglodytes		Chimpanzee	3_1_1_0_0n	1	1	>100	LC-MS	Tao	2011	21214271	10.1021/pr1009367
Non-human primates	Primates	Pan	troglodytes		Chimpanzee	3_1_1_0_0o	1	1	>100	LC-MS	Tao	2011	21214271	10.1021/pr1009367
Non-human primates	Primates	Pan	troglodytes		Chimpanzee	3_1_1_0_0p	1	1	>100	LC-MS	Tao	2011	21214271	10.1021/pr1009367
Non-human primates	Primates	Pan	troglodytes		Chimpanzee	3_1_1_0_0q	1	1	>100	LC-MS	Tao	2011	21214271	10.1021/pr1009367
Non-human primates	Primates	Pan	troglodytes		Chimpanzee	3_1_1_1_0d	1	1	>100	LC-MS	Tao	2011	21214271	10.1021/pr1009367
Non-human primates	Primates	Pan	troglodytes		Chimpanzee	3_1_1_1_0f	1	1	>100	LC-MS	Tao	2011	21214271	10.1021/pr1009367
Non-human primates	Primates	Pan	troglodytes		Chimpanzee	3_1_1_1_0j	1	1	>100	LC-MS	Tao	2011	21214271	10.1021/pr1009367
Non-human primates	Primates	Pan	troglodytes		Chimpanzee	3_1_1_1_0k	1	1	>100	LC-MS	Tao	2011	21214271	10.1021/pr1009367
Non-human primates	Primates	Pan	troglodytes		Chimpanzee	3_1_2_0_0h	1	1	>100	LC-MS	Tao	2011	21214271	10.1021/pr1009367
Non-human primates	Primates	Pan	troglodytes		Chimpanzee	3_1_2_0_0i	1	1	>100	LC-MS	Tao	2011	21214271	10.1021/pr1009367
Non-human primates	Primates	Pan	troglodytes		Chimpanzee	3_2_0_1_0b	1	1	>100	LC-MS	Tao	2011	21214271	10.1021/pr1009367
Non-human primates	Primates	Pan	troglodytes		Chimpanzee	4_0_2_0_0a	1	1	>100	LC-MS	Tao	2011	21214271	10.1021/pr1009367
Non-human primates	Primates	Pan	troglodytes		Chimpanzee	4_1_0_0_0a	1	1	>100	LC-MS	Tao	2011	21214271	10.1021/pr1009367
Non-human primates	Primates	Pan	troglodytes		Chimpanzee	4_1_0_0_0g	1	1	>100	LC-MS	Tao	2011	21214271	10.1021/pr1009367
Non-human primates	Primates	Pan	troglodytes		Chimpanzee	4_1_0_0_0h	1	1	>100	LC-MS	Tao	2011	21214271	10.1021/pr1009367
Non-human primates	Primates	Pan	troglodytes		Chimpanzee	4_1_0_1_0g	1	1	>100	LC-MS	Tao	2011	21214271	10.1021/pr1009367
Non-human primates	Primates	Pan	troglodytes		Chimpanzee	4_1_1_0_0i	1	1	>100	LC-MS	Tao	2011	21214271	10.1021/pr1009367
Non-human primates	Primates	Pan	troglodytes		Chimpanzee	4_1_1_0_0j	1	1	>100	LC-MS	Tao	2011	21214271	10.1021/pr1009367
Non-human primates	Primates	Pan	troglodytes		Chimpanzee	4_1_1_0_0k	1	1	>100	LC-MS	Tao	2011	21214271	10.1021/pr1009367
Non-human primates	Primates	Pan	troglodytes		Chimpanzee	4_1_2_0_0d	1	1	>100	LC-MS	Tao	2011	21214271	10.1021/pr1009367
Non-human primates	Primates	Pan	troglodytes		Chimpanzee	4_1_3_0_0a	1	1	>100	LC-MS	Tao	2011	21214271	10.1021/pr1009367
Non-human primates	Primates	Pan	troglodytes		Chimpanzee	4_2_0_0_0b	1	1	>100	LC-MS	Tao	2011	21214271	10.1021/pr1009367
Non-human primates	Primates	Pan	troglodytes		Chimpanzee	4_2_0_0_0b	1	1	>100	LC-MS	Tao	2011	21214271	10.1021/pr1009367
Non-human primates	Primates	Pan	troglodytes		Chimpanzee	4_2_0_0_0g	1	1	>100	LC-MS	Tao	2011	21214271	10.1021/pr1009367
Non-human primates	Primates	Pan	troglodytes		Chimpanzee	4_2_0_0_0h	1	1	>100	LC-MS	Tao	2011	21214271	10.1021/pr1009367
Non-human primates	Primates	Pan	troglodytes		Chimpanzee	4_2_0_0_0j	1	1	>100	LC-MS	Tao	2011	21214271	10.1021/pr1009367
Non-human primates	Primates	Pan	troglodytes		Chimpanzee	4_2_0_0_0k	1	1	>100	LC-MS	Tao	2011	21214271	10.1021/pr1009367
Non-human primates	Primates	Pan	troglodytes		Chimpanzee	4_2_0_1_0c	1	1	>100	LC-MS	Tao	2011	21214271	10.1021/pr1009367
Non-human primates	Primates	Pan	troglodytes		Chimpanzee	4_2_0_1_0n	1	1	>100	LC-MS	Tao	2011	21214271	10.1021/pr1009367
Non-human primates	Primates	Pan	troglodytes		Chimpanzee	4_2_1_0_0b	1	1	>100	LC-MS	Tao	2011	21214271	10.1021/pr1009367
Non-human primates	Primates	Pan	troglodytes		Chimpanzee	4_2_1_0_0j	1	1	>100	LC-MS	Tao	2011	21214271	10.1021/pr1009367
Non-human primates	Primates	Pan	troglodytes		Chimpanzee	4_2_1_0_0o	1	1	>100	LC-MS	Tao	2011	21214271	10.1021/pr1009367
Non-human primates	Primates	Pan	troglodytes		Chimpanzee	4_2_1_0_0r	1	1	>100	LC-MS	Tao	2011	21214271	10.1021/pr1009367
Non-human primates	Primates	Pan	troglodytes		Chimpanzee	4_2_1_0_0s	1	1	>100	LC-MS	Tao	2011	21214271	10.1021/pr1009367
Non-human primates	Primates	Pan	troglodytes		Chimpanzee	4_2_1_1_0f	1	1	>100	LC-MS	Tao	2011	21214271	10.1021/pr1009367
Non-human primates	Primates	Pan	troglodytes		Chimpanzee	4_2_1_1_0n	1	1	>100	LC-MS	Tao	2011	21214271	10.1021/pr1009367
Non-human primates	Primates	Pan	troglodytes		Chimpanzee	4_2_1_1_0r	1	1	>100	LC-MS	Tao	2011	21214271	10.1021/pr1009367
Non-human primates	Primates	Pan	troglodytes		Chimpanzee	4_2_2_0_0n	1	1	>100	LC-MS	Tao	2011	21214271	10.1021/pr1009367
Non-human primates	Primates	Pan	troglodytes		Chimpanzee	4_2_2_0_0o	1	1	>100	LC-MS	Tao	2011	21214271	10.1021/pr1009367
Non-human primates	Primates	Pan	troglodytes		Chimpanzee	4_2_2_0_0q	1	1	>100	LC-MS	Tao	2011	21214271	10.1021/pr1009367
Non-human primates	Primates	Pan	troglodytes		Chimpanzee	4_2_3_0_0e	1	1	>100	LC-MS	Tao	2011	21214271	10.1021/pr1009367
Non-human primates	Primates	Pan	troglodytes		Chimpanzee	4_2_3_0_0i	1	1	>100	LC-MS	Tao	2011	21214271	10.1021/pr1009367
Non-human primates	Primates	Pan	troglodytes		Chimpanzee	4_3_2_0_0j	1	1	>100	LC-MS	Tao	2011	21214271	10.1021/pr1009367
Non-human primates	Primates	Pan	troglodytes		Chimpanzee	5_0_1_0_0a	1	1	>100	LC-MS	Tao	2011	21214271	10.1021/pr1009367
Non-human primates	Primates	Pan	troglodytes		Chimpanzee	5_3_0_0_0b	1	1	>100	LC-MS	Tao	2011	21214271	10.1021/pr1009367
Non-human primates	Primates	Pan	troglodytes		Chimpanzee	5_3_1_0_0k	1	1	>100	LC-MS	Tao	2011	21214271	10.1021/pr1009367
Non-human primates	Primates	Pan	troglodytes		Chimpanzee	5_3_1_0_0l	1	1	>100	LC-MS	Tao	2011	21214271	10.1021/pr1009367
Non-human primates	Primates	Pan	troglodytes		Chimpanzee	5_3_2_0_0x	1	1	>100	LC-MS	Tao	2011	21214271	10.1021/pr1009367
Non-human primates	Primates	Pan	troglodytes		Chimpanzee	6_0_0_1_0a	1	1	>100	LC-MS	Tao	2011	21214271	10.1021/pr1009367
Non-human primates	Primates	Pan	troglodytes		Chimpanzee	6_4_1_1_0a	1	1	>100	LC-MS	Tao	2011	21214271	10.1021/pr1009367
Non-human primates	Primates	Pan	troglodytes		Chimpanzee	7_5_1_1_0a	1	1	>100	LC-MS	Tao	2011	21214271	10.1021/pr1009367
Non-human primates	Primates	Pan	troglodytes		Chimpanzee	7_5_2_1_0b	1	1	>100	LC-MS	Tao	2011	21214271	10.1021/pr1009367
Non-human primates	Primates	Pan	troglodytes		Chimpanzee	2_0_0_0_1a	2	2	7	NMR	Urashima	2009		10.1093/glycob/cwp006
Non-human primates	Primates	Pan	troglodytes		Chimpanzee	2_0_0_1_0a	2	2	7	NMR	Urashima	2009		10.1093/glycob/cwp006
Non-human primates	Primates	Pan	troglodytes		Chimpanzee	2_0_1_0_0a	2	2	7	NMR	Urashima	2009		10.1093/glycob/cwp006
Non-human primates	Primates	Pan	troglodytes		Chimpanzee	2_0_1_0_0b	2	2	7	NMR	Urashima	2009		10.1093/glycob/cwp006
Non-human primates	Primates	Pan	troglodytes		Chimpanzee	3_1_0_0_0a	2	2	7	NMR	Urashima	2009		10.1093/glycob/cwp006
Non-human primates	Primates	Pan	troglodytes		Chimpanzee	3_1_0_0_0b	2	2	7	NMR	Urashima	2009		10.1093/glycob/cwp006
Non-human primates	Primates	Pan	troglodytes		Chimpanzee	3_1_1_0_0c	2	2	7	NMR	Urashima	2009		10.1093/glycob/cwp006
Non-human primates	Primates	Pan	troglodytes		Chimpanzee	2_0_1_0_0a	1	1	7	HPLC	Warren	2001	11787698	10.1007/978-1-4615-1371-1_40
Non-human primates	Primates	Pan	troglodytes		Chimpanzee	2_0_1_0_0b	1	1	7	HPLC	Warren	2001	11787698	10.1007/978-1-4615-1371-1_40
Non-human primates	Primates	Pan	troglodytes		Chimpanzee	2_0_2_0_0a	1	1	7	HPLC	Warren	2001	11787698	10.1007/978-1-4615-1371-1_40
Non-human primates	Primates	Pan	troglodytes		Chimpanzee	3_1_0_0_0a	1	1	7	HPLC	Warren	2001	11787698	10.1007/978-1-4615-1371-1_40
Non-human primates	Primates	Pan	troglodytes		Chimpanzee	3_1_0_0_0b	1	1	7	HPLC	Warren	2001	11787698	10.1007/978-1-4615-1371-1_40
Non-human primates	Primates	Pan	troglodytes		Chimpanzee	3_1_1_0_0a	1	1	7	HPLC	Warren	2001	11787698	10.1007/978-1-4615-1371-1_40
Non-human primates	Primates	Pan	troglodytes		Chimpanzee	3_1_2_0_0b	1	1	7	HPLC	Warren	2001	11787698	10.1007/978-1-4615-1371-1_40
Non-human primates	Primates	Pan	paniscus		Bonobo	2_0_0_0_1a	1	1	9	NMR	Urashima	2009		10.1093/glycob/cwp006
Non-human primates	Primates	Pan	paniscus		Bonobo	2_0_0_1_0a	1	1	9	NMR	Urashima	2009		10.1093/glycob/cwp006
Non-human primates	Primates	Pan	paniscus		Bonobo	2_0_0_1_0b	1	1	9	NMR	Urashima	2009		10.1093/glycob/cwp006
Non-human primates	Primates	Pan	paniscus		Bonobo	2_0_1_0_0a	1	1	9	NMR	Urashima	2009		10.1093/glycob/cwp006
Non-human primates	Primates	Pan	paniscus		Bonobo	2_0_1_0_0b	1	1	9	NMR	Urashima	2009		10.1093/glycob/cwp006
Non-human primates	Primates	Pan	paniscus		Bonobo	2_1_1_0_0b	1	1	9	NMR	Urashima	2009		10.1093/glycob/cwp006
Non-human primates	Primates	Pan	paniscus		Bonobo	3_1_0_0_0a	1	1	9	NMR	Urashima	2009		10.1093/glycob/cwp006
Non-human primates	Primates	Pan	paniscus		Bonobo	3_1_1_0_0a	1	1	9	NMR	Urashima	2009		10.1093/glycob/cwp006
Non-human primates	Primates	Pan	paniscus		Bonobo	3_1_1_0_0c	1	1	9	NMR	Urashima	2009		10.1093/glycob/cwp006
Non-human primates	Primates	Pan	paniscus		Bonobo	2_0_1_0_0a	1	4	8	HPLC	Warren	2001	11787698	10.1007/978-1-4615-1371-1_40
Non-human primates	Primates	Pan	paniscus		Bonobo	2_0_1_0_0b	1	4	8	HPLC	Warren	2001	11787698	10.1007/978-1-4615-1371-1_40
Non-human primates	Primates	Pan	paniscus		Bonobo	2_0_2_0_0a	1	4	8	HPLC	Warren	2001	11787698	10.1007/978-1-4615-1371-1_40
Non-human primates	Primates	Pan	paniscus		Bonobo	3_1_0_0_0a	1	4	8	HPLC	Warren	2001	11787698	10.1007/978-1-4615-1371-1_40
Non-human primates	Primates	Pan	paniscus		Bonobo	3_1_0_0_0b	1	4	8	HPLC	Warren	2001	11787698	10.1007/978-1-4615-1371-1_40
Non-human primates	Primates	Pan	paniscus		Bonobo	3_1_1_0_0a	1	4	8	HPLC	Warren	2001	11787698	10.1007/978-1-4615-1371-1_40
Non-human primates	Primates	Pan	paniscus		Bonobo	3_1_2_0_0a	1	4	8	HPLC	Warren	2001	11787698	10.1007/978-1-4615-1371-1_40
Non-human primates	Primates	Pan	paniscus		Bonobo	3_1_2_0_0b	1	4	8	HPLC	Warren	2001	11787698	10.1007/978-1-4615-1371-1_40
Non-human primates	Primates	Gorilla	gorilla		Gorilla	1_1_0_1_0a	1	1	52	LC-MS	Tao	2011	21214271	10.1021/pr1009367
Non-human primates	Primates	Gorilla	gorilla		Gorilla	2_0_1_0_0a	1	1	52	LC-MS	Tao	2011	21214271	10.1021/pr1009367
Non-human primates	Primates	Gorilla	gorilla		Gorilla	2_0_1_0_0b	1	1	52	LC-MS	Tao	2011	21214271	10.1021/pr1009367
Non-human primates	Primates	Gorilla	gorilla		Gorilla	2_1_0_0_0k	1	1	52	LC-MS	Tao	2011	21214271	10.1021/pr1009367
Non-human primates	Primates	Gorilla	gorilla		Gorilla	2_1_0_0_0l	1	1	52	LC-MS	Tao	2011	21214271	10.1021/pr1009367
Non-human primates	Primates	Gorilla	gorilla		Gorilla	2_1_0_0_0m	1	1	52	LC-MS	Tao	2011	21214271	10.1021/pr1009367
Non-human primates	Primates	Gorilla	gorilla		Gorilla	2_2_0_0_0c	1	1	52	LC-MS	Tao	2011	21214271	10.1021/pr1009367
Non-human primates	Primates	Gorilla	gorilla		Gorilla	2_2_0_0_0d	1	1	52	LC-MS	Tao	2011	21214271	10.1021/pr1009367
Non-human primates	Primates	Gorilla	gorilla		Gorilla	2_2_0_0_0e	1	1	52	LC-MS	Tao	2011	21214271	10.1021/pr1009367
Non-human primates	Primates	Gorilla	gorilla		Gorilla	3_0_0_0_0f	1	1	52	LC-MS	Tao	2011	21214271	10.1021/pr1009367
Non-human primates	Primates	Gorilla	gorilla		Gorilla	3_0_1_0_0e	1	1	52	LC-MS	Tao	2011	21214271	10.1021/pr1009367
Non-human primates	Primates	Gorilla	gorilla		Gorilla	3_0_1_0_0f	1	1	52	LC-MS	Tao	2011	21214271	10.1021/pr1009367
Non-human primates	Primates	Gorilla	gorilla		Gorilla	3_1_0_0_0a	1	1	52	LC-MS	Tao	2011	21214271	10.1021/pr1009367
Non-human primates	Primates	Gorilla	gorilla		Gorilla	3_1_0_0_0f	1	1	52	LC-MS	Tao	2011	21214271	10.1021/pr1009367
Non-human primates	Primates	Gorilla	gorilla		Gorilla	3_1_0_0_0g	1	1	52	LC-MS	Tao	2011	21214271	10.1021/pr1009367
Non-human primates	Primates	Gorilla	gorilla		Gorilla	3_1_0_0_0h	1	1	52	LC-MS	Tao	2011	21214271	10.1021/pr1009367
Non-human primates	Primates	Gorilla	gorilla		Gorilla	3_1_0_0_0i	1	1	52	LC-MS	Tao	2011	21214271	10.1021/pr1009367
Non-human primates	Primates	Gorilla	gorilla		Gorilla	3_1_0_1_0b	1	1	52	LC-MS	Tao	2011	21214271	10.1021/pr1009367
Non-human primates	Primates	Gorilla	gorilla		Gorilla	3_1_0_1_0f	1	1	52	LC-MS	Tao	2011	21214271	10.1021/pr1009367
Non-human primates	Primates	Gorilla	gorilla		Gorilla	3_1_0_1_0g	1	1	52	LC-MS	Tao	2011	21214271	10.1021/pr1009367
Non-human primates	Primates	Gorilla	gorilla		Gorilla	3_1_0_1_0h	1	1	52	LC-MS	Tao	2011	21214271	10.1021/pr1009367
Non-human primates	Primates	Gorilla	gorilla		Gorilla	3_1_1_0_0c	1	1	52	LC-MS	Tao	2011	21214271	10.1021/pr1009367
Non-human primates	Primates	Gorilla	gorilla		Gorilla	3_1_1_0_0h	1	1	52	LC-MS	Tao	2011	21214271	10.1021/pr1009367
Non-human primates	Primates	Gorilla	gorilla		Gorilla	3_1_1_0_0i	1	1	52	LC-MS	Tao	2011	21214271	10.1021/pr1009367
Non-human primates	Primates	Gorilla	gorilla		Gorilla	3_1_2_0_0h	1	1	52	LC-MS	Tao	2011	21214271	10.1021/pr1009367
Non-human primates	Primates	Gorilla	gorilla		Gorilla	4_1_0_0_0a	1	1	52	LC-MS	Tao	2011	21214271	10.1021/pr1009367
Non-human primates	Primates	Gorilla	gorilla		Gorilla	4_1_0_0_0g	1	1	52	LC-MS	Tao	2011	21214271	10.1021/pr1009367
Non-human primates	Primates	Gorilla	gorilla		Gorilla	4_1_0_0_0h	1	1	52	LC-MS	Tao	2011	21214271	10.1021/pr1009367
Non-human primates	Primates	Gorilla	gorilla		Gorilla	4_1_0_0_0i	1	1	52	LC-MS	Tao	2011	21214271	10.1021/pr1009367
Non-human primates	Primates	Gorilla	gorilla		Gorilla	4_1_0_1_0g	1	1	52	LC-MS	Tao	2011	21214271	10.1021/pr1009367
Non-human primates	Primates	Gorilla	gorilla		Gorilla	4_1_1_0_0g	1	1	52	LC-MS	Tao	2011	21214271	10.1021/pr1009367
Non-human primates	Primates	Gorilla	gorilla		Gorilla	4_1_1_0_0i	1	1	52	LC-MS	Tao	2011	21214271	10.1021/pr1009367
Non-human primates	Primates	Gorilla	gorilla		Gorilla	4_1_1_0_0j	1	1	52	LC-MS	Tao	2011	21214271	10.1021/pr1009367
Non-human primates	Primates	Gorilla	gorilla		Gorilla	4_1_3_0_0a	1	1	52	LC-MS	Tao	2011	21214271	10.1021/pr1009367
Non-human primates	Primates	Gorilla	gorilla		Gorilla	4_1_3_0_0b	1	1	52	LC-MS	Tao	2011	21214271	10.1021/pr1009367
Non-human primates	Primates	Gorilla	gorilla		Gorilla	4_2_0_0_0b	1	1	52	LC-MS	Tao	2011	21214271	10.1021/pr1009367
Non-human primates	Primates	Gorilla	gorilla		Gorilla	4_2_0_0_0g	1	1	52	LC-MS	Tao	2011	21214271	10.1021/pr1009367
Non-human primates	Primates	Gorilla	gorilla		Gorilla	4_2_0_0_0h	1	1	52	LC-MS	Tao	2011	21214271	10.1021/pr1009367
Non-human primates	Primates	Gorilla	gorilla		Gorilla	4_2_0_0_0j	1	1	52	LC-MS	Tao	2011	21214271	10.1021/pr1009367
Non-human primates	Primates	Gorilla	gorilla		Gorilla	4_2_0_0_0k	1	1	52	LC-MS	Tao	2011	21214271	10.1021/pr1009367
Non-human primates	Primates	Gorilla	gorilla		Gorilla	4_2_0_0_0l	1	1	52	LC-MS	Tao	2011	21214271	10.1021/pr1009367
Non-human primates	Primates	Gorilla	gorilla		Gorilla	4_2_0_0_0m	1	1	52	LC-MS	Tao	2011	21214271	10.1021/pr1009367
Non-human primates	Primates	Gorilla	gorilla		Gorilla	4_2_0_1_0c	1	1	52	LC-MS	Tao	2011	21214271	10.1021/pr1009367
Non-human primates	Primates	Gorilla	gorilla		Gorilla	4_2_0_1_0n	1	1	52	LC-MS	Tao	2011	21214271	10.1021/pr1009367
Non-human primates	Primates	Gorilla	gorilla		Gorilla	4_2_0_1_0o	1	1	52	LC-MS	Tao	2011	21214271	10.1021/pr1009367
Non-human primates	Primates	Gorilla	gorilla		Gorilla	4_2_1_0_0b	1	1	52	LC-MS	Tao	2011	21214271	10.1021/pr1009367
Non-human primates	Primates	Gorilla	gorilla		Gorilla	4_2_1_0_0o	1	1	52	LC-MS	Tao	2011	21214271	10.1021/pr1009367
Non-human primates	Primates	Gorilla	gorilla		Gorilla	4_2_1_0_0r	1	1	52	LC-MS	Tao	2011	21214271	10.1021/pr1009367
Non-human primates	Primates	Gorilla	gorilla		Gorilla	4_2_1_1_0f	1	1	52	LC-MS	Tao	2011	21214271	10.1021/pr1009367
Non-human primates	Primates	Gorilla	gorilla		Gorilla	4_2_1_1_0n	1	1	52	LC-MS	Tao	2011	21214271	10.1021/pr1009367
Non-human primates	Primates	Gorilla	gorilla		Gorilla	4_2_2_0_0j	1	1	52	LC-MS	Tao	2011	21214271	10.1021/pr1009367
Non-human primates	Primates	Gorilla	gorilla		Gorilla	4_2_2_0_0i	1	1	52	LC-MS	Tao	2011	21214271	10.1021/pr1009367
Non-human primates	Primates	Gorilla	gorilla		Gorilla	4_2_2_0_0n	1	1	52	LC-MS	Tao	2011	21214271	10.1021/pr1009367
Non-human primates	Primates	Gorilla	gorilla		Gorilla	4_2_2_0_0o	1	1	52	LC-MS	Tao	2011	21214271	10.1021/pr1009367
Non-human primates	Primates	Gorilla	gorilla		Gorilla	4_2_2_0_0p	1	1	52	LC-MS	Tao	2011	21214271	10.1021/pr1009367
Non-human primates	Primates	Gorilla	gorilla		Gorilla	4_3_0_0_0a	1	1	52	LC-MS	Tao	2011	21214271	10.1021/pr1009367
Non-human primates	Primates	Gorilla	gorilla		Gorilla	5_3_0_0_0b	1	1	52	LC-MS	Tao	2011	21214271	10.1021/pr1009367
Non-human primates	Primates	Gorilla	gorilla		Gorilla	5_3_0_0_0j	1	1	52	LC-MS	Tao	2011	21214271	10.1021/pr1009367
Non-human primates	Primates	Gorilla	gorilla		Gorilla	5_3_3_1_0c	1	1	52	LC-MS	Tao	2011	21214271	10.1021/pr1009367
Non-human primates	Primates	Gorilla	gorilla		Gorilla	6_4_0_0_0f	1	1	52	LC-MS	Tao	2011	21214271	10.1021/pr1009367
Non-human primates	Primates	Gorilla	gorilla		Gorilla	2_0_0_0_1a	2	1	5	NMR	Urashima	2009		10.1093/glycob/cwp006
Non-human primates	Primates	Gorilla	gorilla		Gorilla	2_0_0_1_0a	2	1	5	NMR	Urashima	2009		10.1093/glycob/cwp006
Non-human primates	Primates	Gorilla	gorilla		Gorilla	2_0_1_0_0a	2	1	5	NMR	Urashima	2009		10.1093/glycob/cwp006
Non-human primates	Primates	Gorilla	gorilla		Gorilla	3_0_1_0_0a	2	1	5	NMR	Urashima	2009		10.1093/glycob/cwp006
Non-human primates	Primates	Gorilla	gorilla		Gorilla	3_1_0_0_0b	2	1	5	NMR	Urashima	2009		10.1093/glycob/cwp006
Non-human primates	Primates	Gorilla	gorilla		Gorilla	2_0_1_0_0a	1	1	4	HPLC	Warren	2001	11787698	10.1007/978-1-4615-1371-1_40
Non-human primates	Primates	Gorilla	gorilla		Gorilla	2_0_1_0_0b	1	1	4	HPLC	Warren	2001	11787698	10.1007/978-1-4615-1371-1_40
Non-human primates	Primates	Gorilla	gorilla		Gorilla	3_1_0_0_0b	1	1	4	HPLC	Warren	2001	11787698	10.1007/978-1-4615-1371-1_40
Non-human primates	Primates	Gorilla	gorilla		Gorilla	3_1_1_0_0a	1	1	4	HPLC	Warren	2001	11787698	10.1007/978-1-4615-1371-1_40
Non-human primates	Primates	Pongo	pygmaeus		Orangutan	2_0_0_0_1a	1	1	12	NMR	Urashima	2009		10.1093/glycob/cwp006
Non-human primates	Primates	Pongo	pygmaeus		Orangutan	2_0_0_1_0a	1	1	12	NMR	Urashima	2009		10.1093/glycob/cwp006
Non-human primates	Primates	Pongo	pygmaeus		Orangutan	2_0_0_1_0b	1	1	12	NMR	Urashima	2009		10.1093/glycob/cwp006
Non-human primates	Primates	Pongo	pygmaeus		Orangutan	2_0_1_0_0b	1	1	12	NMR	Urashima	2009		10.1093/glycob/cwp006
Non-human primates	Primates	Pongo	pygmaeus		Orangutan	3_0_0_0_0e	1	1	12	NMR	Urashima	2009		10.1093/glycob/cwp006
Non-human primates	Primates	Pongo	pygmaeus		Orangutan	3_1_0_0_0a	1	1	12	NMR	Urashima	2009		10.1093/glycob/cwp006
Non-human primates	Primates	Pongo	pygmaeus		Orangutan	3_1_0_0_0b	1	1	12	NMR	Urashima	2009		10.1093/glycob/cwp006
Non-human primates	Primates	Pongo	pygmaeus		Orangutan	3_1_1_0_0c	1	1	12	NMR	Urashima	2009		10.1093/glycob/cwp006
Non-human primates	Primates	Pongo	pygmaeus		Orangutan	3_1_0_1_0b	1	1	12	NMR	Urashima	2009		10.1093/glycob/cwp006
Non-human primates	Primates	Pongo	pygmaeus		Orangutan	3_1_0_1_0c	1	1	12	NMR	Urashima	2009		10.1093/glycob/cwp006
Non-human primates	Primates	Pongo	pygmaeus		Orangutan	4_2_1_1_0d	1	1	12	NMR	Urashima	2009		10.1093/glycob/cwp006
Non-human primates	Primates	Pongo	pygmaeus		Orangutan	4_2_2_0_0c	1	1	12	NMR	Urashima	2009		10.1093/glycob/cwp006
Non-human primates	Primates	Pongo	pygmaeus		Orangutan	2_0_1_0_0a	1	1	7	HPLC	Warren	2001	11787698	10.1007/978-1-4615-1371-1_40
Non-human primates	Primates	Pongo	pygmaeus		Orangutan	2_0_1_0_0b	1	1	7	HPLC	Warren	2001	11787698	10.1007/978-1-4615-1371-1_40
Non-human primates	Primates	Pongo	pygmaeus		Orangutan	2_0_2_0_0a	1	1	7	HPLC	Warren	2001	11787698	10.1007/978-1-4615-1371-1_40
Non-human primates	Primates	Pongo	pygmaeus		Orangutan	3_1_0_0_0b	1	1	7	HPLC	Warren	2001	11787698	10.1007/978-1-4615-1371-1_40
Non-human primates	Primates	Pongo	pygmaeus		Orangutan	3_1_1_0_0a	1	1	7	HPLC	Warren	2001	11787698	10.1007/978-1-4615-1371-1_40
Non-human primates	Primates	Pongo	pygmaeus		Orangutan	3_1_2_0_0b	1	1	7	HPLC	Warren	2001	11787698	10.1007/978-1-4615-1371-1_40
Non-human primates	Primates	Pongo	pygmaeus		Orangutan	4_2_1_0_0a	1	1	7	HPLC	Warren	2001	11787698	10.1007/978-1-4615-1371-1_40
Non-human primates	Primates	Papio	hamadryas		Hamadryas Baboon	2_0_0_1_0a	3	3	6	NMR	Goto	2010	21127965	10.1007/s10719-010-9315-0
Non-human primates	Primates	Papio	hamadryas		Hamadryas Baboon	2_0_0_1_0b	3	3	6	NMR	Goto	2010	21127965	10.1007/s10719-010-9315-0
Non-human primates	Primates	Papio	hamadryas		Hamadryas Baboon	2_0_1_0_0b	3	3	6	NMR	Goto	2010	21127965	10.1007/s10719-010-9315-0
Non-human primates	Primates	Papio	hamadryas		Hamadryas Baboon	3_1_0_1_0c	3	3	6	NMR	Goto	2010	21127965	10.1007/s10719-010-9315-0
Non-human primates	Primates	Papio	hamadryas		Hamadryas Baboon	4_2_2_0_0c	3	3	6	NMR	Goto	2010	21127965	10.1007/s10719-010-9315-0
Non-human primates	Primates	Papio	hamadryas		Hamadryas Baboon	7_5_0_0_0a	3	3	6	NMR	Goto	2010	21127965	10.1007/s10719-010-9315-0
Non-human primates	Primates	Macaca	sinica		Toque Macaque	2_0_0_1_0a	2	2	3	NMR	Goto	2010	21127965	10.1007/s10719-010-9315-0
Non-human primates	Primates	Macaca	sinica		Toque Macaque	2_0_1_0_0b	2	2	3	NMR	Goto	2010	21127965	10.1007/s10719-010-9315-0
Non-human primates	Primates	Macaca	sinica		Toque Macaque	3_1_1_0_0c	2	2	3	NMR	Goto	2010	21127965	10.1007/s10719-010-9315-0
Non-human primates	Primates	Macaca	mulatta		Rhesus Macaque	2_0_0_1_0a	9	9	9	NMR	Goto	2010	21127965	10.1007/s10719-010-9315-0
Non-human primates	Primates	Macaca	mulatta		Rhesus Macaque	2_0_0_1_0b	9	9	9	NMR	Goto	2010	21127965	10.1007/s10719-010-9315-0
Non-human primates	Primates	Macaca	mulatta		Rhesus Macaque	2_0_1_0_0b	9	9	9	NMR	Goto	2010	21127965	10.1007/s10719-010-9315-0
Non-human primates	Primates	Macaca	mulatta		Rhesus Macaque	2_1_0_0_0a	9	9	9	NMR	Goto	2010	21127965	10.1007/s10719-010-9315-0
Non-human primates	Primates	Macaca	mulatta		Rhesus Macaque	2_1_0_1_0a	9	9	9	NMR	Goto	2010	21127965	10.1007/s10719-010-9315-0
Non-human primates	Primates	Macaca	mulatta		Rhesus Macaque	3_0_0_0_0e	9	9	9	NMR	Goto	2010	21127965	10.1007/s10719-010-9315-0
Non-human primates	Primates	Macaca	mulatta		Rhesus Macaque	3_1_0_0_0b	9	9	9	NMR	Goto	2010	21127965	10.1007/s10719-010-9315-0
Non-human primates	Primates	Macaca	mulatta		Rhesus Macaque	3_1_0_1_0c	9	9	9	NMR	Goto	2010	21127965	10.1007/s10719-010-9315-0
Non-human primates	Primates	Macaca	mulatta		Rhesus Macaque	3_1_1_0_0c	9	9	9	NMR	Goto	2010	21127965	10.1007/s10719-010-9315-0
Non-human primates	Primates	Macaca	mulatta		Rhesus Macaque	2_0_0_1_0a	1	1	69	LC-MS	Tao	2011	21214271	10.1021/pr1009367
Non-human primates	Primates	Macaca	mulatta		Rhesus Macaque	2_0_1_0_0c	1	1	69	LC-MS	Tao	2011	21214271	10.1021/pr1009367
Non-human primates	Primates	Macaca	mulatta		Rhesus Macaque	2_1_1_0_0c	1	1	69	LC-MS	Tao	2011	21214271	10.1021/pr1009367
Non-human primates	Primates	Macaca	mulatta		Rhesus Macaque	2_2_0_0_0c	1	1	69	LC-MS	Tao	2011	21214271	10.1021/pr1009367
Non-human primates	Primates	Macaca	mulatta		Rhesus Macaque	2_2_0_1_0a	1	1	69	LC-MS	Tao	2011	21214271	10.1021/pr1009367
Non-human primates	Primates	Macaca	mulatta		Rhesus Macaque	2_2_1_1_0a	1	1	69	LC-MS	Tao	2011	21214271	10.1021/pr1009367
Non-human primates	Primates	Macaca	mulatta		Rhesus Macaque	2_3_1_1_0a	1	1	69	LC-MS	Tao	2011	21214271	10.1021/pr1009367
Non-human primates	Primates	Macaca	mulatta		Rhesus Macaque	3_0_0_0_0f	1	1	69	LC-MS	Tao	2011	21214271	10.1021/pr1009367
Non-human primates	Primates	Macaca	mulatta		Rhesus Macaque	3_0_1_1_0a	1	1	69	LC-MS	Tao	2011	21214271	10.1021/pr1009367
Non-human primates	Primates	Macaca	mulatta		Rhesus Macaque	3_1_0_0_0a	1	1	69	LC-MS	Tao	2011	21214271	10.1021/pr1009367
Non-human primates	Primates	Macaca	mulatta		Rhesus Macaque	3_1_0_0_0b	1	1	69	LC-MS	Tao	2011	21214271	10.1021/pr1009367
Non-human primates	Primates	Macaca	mulatta		Rhesus Macaque	3_1_0_0_0f	1	1	69	LC-MS	Tao	2011	21214271	10.1021/pr1009367
Non-human primates	Primates	Macaca	mulatta		Rhesus Macaque	3_1_0_0_0g	1	1	69	LC-MS	Tao	2011	21214271	10.1021/pr1009367
Non-human primates	Primates	Macaca	mulatta		Rhesus Macaque	3_1_0_0_0h	1	1	69	LC-MS	Tao	2011	21214271	10.1021/pr1009367
Non-human primates	Primates	Macaca	mulatta		Rhesus Macaque	3_1_0_0_0i	1	1	69	LC-MS	Tao	2011	21214271	10.1021/pr1009367
Non-human primates	Primates	Macaca	mulatta		Rhesus Macaque	3_1_0_0_0j	1	1	69	LC-MS	Tao	2011	21214271	10.1021/pr1009367
Non-human primates	Primates	Macaca	mulatta		Rhesus Macaque	3_1_0_1_0f	1	1	69	LC-MS	Tao	2011	21214271	10.1021/pr1009367
Non-human primates	Primates	Macaca	mulatta		Rhesus Macaque	3_1_0_1_0g	1	1	69	LC-MS	Tao	2011	21214271	10.1021/pr1009367
Non-human primates	Primates	Macaca	mulatta		Rhesus Macaque	3_1_1_0_0b	1	1	69	LC-MS	Tao	2011	21214271	10.1021/pr1009367
Non-human primates	Primates	Macaca	mulatta		Rhesus Macaque	3_1_1_0_0c	1	1	69	LC-MS	Tao	2011	21214271	10.1021/pr1009367
Non-human primates	Primates	Macaca	mulatta		Rhesus Macaque	3_1_1_0_0h	1	1	69	LC-MS	Tao	2011	21214271	10.1021/pr1009367
Non-human primates	Primates	Macaca	mulatta		Rhesus Macaque	3_1_1_0_0i	1	1	69	LC-MS	Tao	2011	21214271	10.1021/pr1009367
Non-human primates	Primates	Macaca	mulatta		Rhesus Macaque	3_1_1_0_0j	1	1	69	LC-MS	Tao	2011	21214271	10.1021/pr1009367
Non-human primates	Primates	Macaca	mulatta		Rhesus Macaque	3_1_1_0_0k	1	1	69	LC-MS	Tao	2011	21214271	10.1021/pr1009367
Non-human primates	Primates	Macaca	mulatta		Rhesus Macaque	3_1_1_0_0n	1	1	69	LC-MS	Tao	2011	21214271	10.1021/pr1009367
Non-human primates	Primates	Macaca	mulatta		Rhesus Macaque	3_1_1_1_0a	1	1	69	LC-MS	Tao	2011	21214271	10.1021/pr1009367
Non-human primates	Primates	Macaca	mulatta		Rhesus Macaque	3_1_1_1_0f	1	1	69	LC-MS	Tao	2011	21214271	10.1021/pr1009367
Non-human primates	Primates	Macaca	mulatta		Rhesus Macaque	3_1_1_1_0j	1	1	69	LC-MS	Tao	2011	21214271	10.1021/pr1009367
Non-human primates	Primates	Macaca	mulatta		Rhesus Macaque	4_1_0_0_0a	1	1	69	LC-MS	Tao	2011	21214271	10.1021/pr1009367
Non-human primates	Primates	Macaca	mulatta		Rhesus Macaque	4_1_0_0_0g	1	1	69	LC-MS	Tao	2011	21214271	10.1021/pr1009367
Non-human primates	Primates	Macaca	mulatta		Rhesus Macaque	4_1_0_1_0g	1	1	69	LC-MS	Tao	2011	21214271	10.1021/pr1009367
Non-human primates	Primates	Macaca	mulatta		Rhesus Macaque	4_1_0_1_0h	1	1	69	LC-MS	Tao	2011	21214271	10.1021/pr1009367
Non-human primates	Primates	Macaca	mulatta		Rhesus Macaque	4_1_0_1_0i	1	1	69	LC-MS	Tao	2011	21214271	10.1021/pr1009367
Non-human primates	Primates	Macaca	mulatta		Rhesus Macaque	4_1_1_0_0g	1	1	69	LC-MS	Tao	2011	21214271	10.1021/pr1009367
Non-human primates	Primates	Macaca	mulatta		Rhesus Macaque	4_1_1_0_0i	1	1	69	LC-MS	Tao	2011	21214271	10.1021/pr1009367
Non-human primates	Primates	Macaca	mulatta		Rhesus Macaque	4_1_1_1_0c	1	1	69	LC-MS	Tao	2011	21214271	10.1021/pr1009367
Non-human primates	Primates	Macaca	mulatta		Rhesus Macaque	4_1_1_1_0d	1	1	69	LC-MS	Tao	2011	21214271	10.1021/pr1009367
Non-human primates	Primates	Macaca	mulatta		Rhesus Macaque	4_2_0_0_0b	1	1	69	LC-MS	Tao	2011	21214271	10.1021/pr1009367
Non-human primates	Primates	Macaca	mulatta		Rhesus Macaque	4_2_0_0_0g	1	1	69	LC-MS	Tao	2011	21214271	10.1021/pr1009367
Non-human primates	Primates	Macaca	mulatta		Rhesus Macaque	4_2_0_0_0h	1	1	69	LC-MS	Tao	2011	21214271	10.1021/pr1009367
Non-human primates	Primates	Macaca	mulatta		Rhesus Macaque	4_2_0_0_0j	1	1	69	LC-MS	Tao	2011	21214271	10.1021/pr1009367
Non-human primates	Primates	Macaca	mulatta		Rhesus Macaque	4_2_0_0_0k	1	1	69	LC-MS	Tao	2011	21214271	10.1021/pr1009367
Non-human primates	Primates	Macaca	mulatta		Rhesus Macaque	4_2_0_0_0l	1	1	69	LC-MS	Tao	2011	21214271	10.1021/pr1009367
Non-human primates	Primates	Macaca	mulatta		Rhesus Macaque	4_2_0_1_0c	1	1	69	LC-MS	Tao	2011	21214271	10.1021/pr1009367
Non-human primates	Primates	Macaca	mulatta		Rhesus Macaque	4_2_0_1_0n	1	1	69	LC-MS	Tao	2011	21214271	10.1021/pr1009367
Non-human primates	Primates	Macaca	mulatta		Rhesus Macaque	4_2_0_1_0o	1	1	69	LC-MS	Tao	2011	21214271	10.1021/pr1009367
Non-human primates	Primates	Macaca	mulatta		Rhesus Macaque	4_2_1_0_0j	1	1	69	LC-MS	Tao	2011	21214271	10.1021/pr1009367
Non-human primates	Primates	Macaca	mulatta		Rhesus Macaque	4_2_1_0_0o	1	1	69	LC-MS	Tao	2011	21214271	10.1021/pr1009367
Non-human primates	Primates	Macaca	mulatta		Rhesus Macaque	4_2_1_0_0r	1	1	69	LC-MS	Tao	2011	21214271	10.1021/pr1009367
Non-human primates	Primates	Macaca	mulatta		Rhesus Macaque	4_2_1_1_0f	1	1	69	LC-MS	Tao	2011	21214271	10.1021/pr1009367
Non-human primates	Primates	Macaca	mulatta		Rhesus Macaque	4_2_1_1_0n	1	1	69	LC-MS	Tao	2011	21214271	10.1021/pr1009367
Non-human primates	Primates	Macaca	mulatta		Rhesus Macaque	4_2_1_1_0r	1	1	69	LC-MS	Tao	2011	21214271	10.1021/pr1009367
Non-human primates	Primates	Macaca	mulatta		Rhesus Macaque	4_2_1_1_0w	1	1	69	LC-MS	Tao	2011	21214271	10.1021/pr1009367
Non-human primates	Primates	Macaca	mulatta		Rhesus Macaque	4_2_1_1_0x	1	1	69	LC-MS	Tao	2011	21214271	10.1021/pr1009367
Non-human primates	Primates	Macaca	mulatta		Rhesus Macaque	4_2_2_0_0i	1	1	69	LC-MS	Tao	2011	21214271	10.1021/pr1009367
Non-human primates	Primates	Macaca	mulatta		Rhesus Macaque	4_2_2_0_0j	1	1	69	LC-MS	Tao	2011	21214271	10.1021/pr1009367
Non-human primates	Primates	Macaca	mulatta		Rhesus Macaque	4_2_2_0_0n	1	1	69	LC-MS	Tao	2011	21214271	10.1021/pr1009367
Non-human primates	Primates	Macaca	mulatta		Rhesus Macaque	4_2_2_0_0o	1	1	69	LC-MS	Tao	2011	21214271	10.1021/pr1009367
Non-human primates	Primates	Macaca	mulatta		Rhesus Macaque	4_2_2_1_0o	1	1	69	LC-MS	Tao	2011	21214271	10.1021/pr1009367
Non-human primates	Primates	Macaca	mulatta		Rhesus Macaque	4_3_1_0_0b	1	1	69	LC-MS	Tao	2011	21214271	10.1021/pr1009367
Non-human primates	Primates	Macaca	mulatta		Rhesus Macaque	5_2_1_0_0b	1	1	69	LC-MS	Tao	2011	21214271	10.1021/pr1009367
Non-human primates	Primates	Macaca	mulatta		Rhesus Macaque	5_2_1_1_0b	1	1	69	LC-MS	Tao	2011	21214271	10.1021/pr1009367
Non-human primates	Primates	Macaca	mulatta		Rhesus Macaque	5_2_1_1_0c	1	1	69	LC-MS	Tao	2011	21214271	10.1021/pr1009367
Non-human primates	Primates	Macaca	mulatta		Rhesus Macaque	5_2_2_0_0b	1	1	69	LC-MS	Tao	2011	21214271	10.1021/pr1009367
Non-human primates	Primates	Macaca	mulatta		Rhesus Macaque	5_2_3_0_0a	1	1	69	LC-MS	Tao	2011	21214271	10.1021/pr1009367
Non-human primates	Primates	Macaca	mulatta		Rhesus Macaque	5_3_0_0_0b	1	1	69	LC-MS	Tao	2011	21214271	10.1021/pr1009367
Non-human primates	Primates	Macaca	mulatta		Rhesus Macaque	5_3_0_0_0j	1	1	69	LC-MS	Tao	2011	21214271	10.1021/pr1009367
Non-human primates	Primates	Macaca	mulatta		Rhesus Macaque	5_3_0_1_0b	1	1	69	LC-MS	Tao	2011	21214271	10.1021/pr1009367
Non-human primates	Primates	Macaca	mulatta		Rhesus Macaque	5_3_1_0_0k	1	1	69	LC-MS	Tao	2011	21214271	10.1021/pr1009367
Non-human primates	Primates	Macaca	mulatta		Rhesus Macaque	5_3_1_0_0l	1	1	69	LC-MS	Tao	2011	21214271	10.1021/pr1009367
Non-human primates	Primates	Macaca	mulatta		Rhesus Macaque	5_3_1_1_0e	1	1	69	LC-MS	Tao	2011	21214271	10.1021/pr1009367
Non-human primates	Primates	Macaca	mulatta		Rhesus Macaque	5_3_1_1_0f	1	1	69	LC-MS	Tao	2011	21214271	10.1021/pr1009367
Non-human primates	Primates	Macaca	mulatta		Rhesus Macaque	5_3_2_0_0x	1	1	69	LC-MS	Tao	2011	21214271	10.1021/pr1009367
Non-human primates	Primates	Macaca	mulatta		Rhesus Macaque	5_3_2_0_0y	1	1	69	LC-MS	Tao	2011	21214271	10.1021/pr1009367
Non-human primates	Primates	Macaca	mulatta		Rhesus Macaque	5_3_2_1_0h	1	1	69	LC-MS	Tao	2011	21214271	10.1021/pr1009367
Non-human primates	Primates	Macaca	mulatta		Rhesus Macaque	5_3_2_1_0i	1	1	69	LC-MS	Tao	2011	21214271	10.1021/pr1009367
Non-human primates	Primates	Macaca	mulatta		Rhesus Macaque	5_3_3_0_0l	1	1	69	LC-MS	Tao	2011	21214271	10.1021/pr1009367
Non-human primates	Primates	Macaca	mulatta		Rhesus Macaque	5_3_3_0_0m	1	1	69	LC-MS	Tao	2011	21214271	10.1021/pr1009367
Non-human primates	Primates	Macaca	mulatta		Rhesus Macaque	6_4_0_0_0f	1	1	69	LC-MS	Tao	2011	21214271	10.1021/pr1009367
Non-human primates	Primates	Macaca	mulatta		Rhesus Macaque	6_4_2_0_0p	1	1	69	LC-MS	Tao	2011	21214271	10.1021/pr1009367
Non-human primates	Primates	Macaca	mulatta		Rhesus Macaque	6_4_3_0_0o	1	1	69	LC-MS	Tao	2011	21214271	10.1021/pr1009367
Non-human primates	Primates	Alouatta	palliata		Mantled Howler	2_0_0_1_0a	3	3	2	NMR	Goto	2010	21127965	10.1007/s10719-010-9315-0
Non-human primates	Primates	Alouatta	palliata		Mantled Howler	2_0_0_1_0b	3	3	2	NMR	Goto	2010	21127965	10.1007/s10719-010-9315-0
Non-human primates	Primates	Sapajus	apella		Brown Capuchin	2_0_0_1_0a	3	3	5	NMR	Goto	2010	21127965	10.1007/s10719-010-9315-0
Non-human primates	Primates	Sapajus	apella		Brown Capuchin	2_0_0_1_0b	3	3	5	NMR	Goto	2010	21127965	10.1007/s10719-010-9315-0
Non-human primates	Primates	Sapajus	apella		Brown Capuchin	2_0_1_0_0b	3	3	5	NMR	Goto	2010	21127965	10.1007/s10719-010-9315-0
Non-human primates	Primates	Sapajus	apella		Brown Capuchin	3_1_0_1_0c	3	3	5	NMR	Goto	2010	21127965	10.1007/s10719-010-9315-0
Non-human primates	Primates	Sapajus	apella		Brown Capuchin	4_2_2_0_0a	3	3	5	NMR	Goto	2010	21127965	10.1007/s10719-010-9315-0
Non-human primates	Primates	Sapajus	apella		Brown Capuchin	2_0_0_1_0a	1	2	6	NMR	Urashima	1999	10661722	10.1016/s0742-8413(99)00080-8
Non-human primates	Primates	Sapajus	apella		Brown Capuchin	2_0_1_0_0a	1	2	6	NMR	Urashima	1999	10661722	10.1016/s0742-8413(99)00080-8
Non-human primates	Primates	Sapajus	apella		Brown Capuchin	3_0_0_0_0b	1	2	6	NMR	Urashima	1999	10661722	10.1016/s0742-8413(99)00080-8
Non-human primates	Primates	Sapajus	apella		Brown Capuchin	3_0_0_0_0e	1	2	6	NMR	Urashima	1999	10661722	10.1016/s0742-8413(99)00080-8
Non-human primates	Primates	Sapajus	apella		Brown Capuchin	4_1_0_0_0a	1	2	6	NMR	Urashima	1999	10661722	10.1016/s0742-8413(99)00080-8
Non-human primates	Primates	Sapajus	apella		Brown Capuchin	4_2_0_0_0b	1	2	6	NMR	Urashima	1999	10661722	10.1016/s0742-8413(99)00080-8
Non-human primates	Primates	Saimiri	boliviensis		Bolivian Squirrel Monkey	2_0_0_1_0a	3	3	2	NMR	Goto	2010	21127965	10.1007/s10719-010-9315-0
Non-human primates	Primates	Saimiri	boliviensis		Bolivian Squirrel Monkey	2_0_0_1_0b	3	3	2	NMR	Goto	2010	21127965	10.1007/s10719-010-9315-0
Non-human primates	Primates	Leontopithecus	rosalia		Golden Lion Tamarin	1_1_0_1_0a	1	1	66	LC-MS	Tao	2011	21214271	10.1021/pr1009367
Non-human primates	Primates	Leontopithecus	rosalia		Golden Lion Tamarin	1_2_0_0_0a	1	1	66	LC-MS	Tao	2011	21214271	10.1021/pr1009367
Non-human primates	Primates	Leontopithecus	rosalia		Golden Lion Tamarin	2_0_0_1_0a	1	1	66	LC-MS	Tao	2011	21214271	10.1021/pr1009367
Non-human primates	Primates	Leontopithecus	rosalia		Golden Lion Tamarin	2_1_0_0_0k	1	1	66	LC-MS	Tao	2011	21214271	10.1021/pr1009367
Non-human primates	Primates	Leontopithecus	rosalia		Golden Lion Tamarin	2_1_0_0_0l	1	1	66	LC-MS	Tao	2011	21214271	10.1021/pr1009367
Non-human primates	Primates	Leontopithecus	rosalia		Golden Lion Tamarin	2_1_0_0_0m	1	1	66	LC-MS	Tao	2011	21214271	10.1021/pr1009367
Non-human primates	Primates	Leontopithecus	rosalia		Golden Lion Tamarin	2_1_0_0_0n	1	1	66	LC-MS	Tao	2011	21214271	10.1021/pr1009367
Non-human primates	Primates	Leontopithecus	rosalia		Golden Lion Tamarin	2_1_0_0_0o	1	1	66	LC-MS	Tao	2011	21214271	10.1021/pr1009367
Non-human primates	Primates	Leontopithecus	rosalia		Golden Lion Tamarin	2_1_0_0_0p	1	1	66	LC-MS	Tao	2011	21214271	10.1021/pr1009367
Non-human primates	Primates	Leontopithecus	rosalia		Golden Lion Tamarin	2_1_0_1_0f	1	1	66	LC-MS	Tao	2011	21214271	10.1021/pr1009367
Non-human primates	Primates	Leontopithecus	rosalia		Golden Lion Tamarin	2_2_0_0_0c	1	1	66	LC-MS	Tao	2011	21214271	10.1021/pr1009367
Non-human primates	Primates	Leontopithecus	rosalia		Golden Lion Tamarin	3_0_0_1_0g	1	1	66	LC-MS	Tao	2011	21214271	10.1021/pr1009367
Non-human primates	Primates	Leontopithecus	rosalia		Golden Lion Tamarin	3_1_0_0_0a	1	1	66	LC-MS	Tao	2011	21214271	10.1021/pr1009367
Non-human primates	Primates	Leontopithecus	rosalia		Golden Lion Tamarin	3_1_0_0_0f	1	1	66	LC-MS	Tao	2011	21214271	10.1021/pr1009367
Non-human primates	Primates	Leontopithecus	rosalia		Golden Lion Tamarin	3_1_0_0_0g	1	1	66	LC-MS	Tao	2011	21214271	10.1021/pr1009367
Non-human primates	Primates	Leontopithecus	rosalia		Golden Lion Tamarin	3_1_0_0_0h	1	1	66	LC-MS	Tao	2011	21214271	10.1021/pr1009367
Non-human primates	Primates	Leontopithecus	rosalia		Golden Lion Tamarin	3_1_0_0_0i	1	1	66	LC-MS	Tao	2011	21214271	10.1021/pr1009367
Non-human primates	Primates	Leontopithecus	rosalia		Golden Lion Tamarin	3_1_0_0_0j	1	1	66	LC-MS	Tao	2011	21214271	10.1021/pr1009367
Non-human primates	Primates	Leontopithecus	rosalia		Golden Lion Tamarin	3_1_0_0_0m	1	1	66	LC-MS	Tao	2011	21214271	10.1021/pr1009367
Non-human primates	Primates	Leontopithecus	rosalia		Golden Lion Tamarin	3_1_0_0_0n	1	1	66	LC-MS	Tao	2011	21214271	10.1021/pr1009367
Non-human primates	Primates	Leontopithecus	rosalia		Golden Lion Tamarin	3_1_0_0_0o	1	1	66	LC-MS	Tao	2011	21214271	10.1021/pr1009367
Non-human primates	Primates	Leontopithecus	rosalia		Golden Lion Tamarin	3_1_0_0_0p	1	1	66	LC-MS	Tao	2011	21214271	10.1021/pr1009367
Non-human primates	Primates	Leontopithecus	rosalia		Golden Lion Tamarin	3_1_0_0_0q	1	1	66	LC-MS	Tao	2011	21214271	10.1021/pr1009367
Non-human primates	Primates	Leontopithecus	rosalia		Golden Lion Tamarin	3_1_0_0_0r	1	1	66	LC-MS	Tao	2011	21214271	10.1021/pr1009367
Non-human primates	Primates	Leontopithecus	rosalia		Golden Lion Tamarin	3_1_0_1_0a	1	1	66	LC-MS	Tao	2011	21214271	10.1021/pr1009367
Non-human primates	Primates	Leontopithecus	rosalia		Golden Lion Tamarin	3_1_0_1_0c	1	1	66	LC-MS	Tao	2011	21214271	10.1021/pr1009367
Non-human primates	Primates	Leontopithecus	rosalia		Golden Lion Tamarin	3_1_0_1_0f	1	1	66	LC-MS	Tao	2011	21214271	10.1021/pr1009367
Non-human primates	Primates	Leontopithecus	rosalia		Golden Lion Tamarin	3_1_0_1_0g	1	1	66	LC-MS	Tao	2011	21214271	10.1021/pr1009367
Non-human primates	Primates	Leontopithecus	rosalia		Golden Lion Tamarin	3_1_0_1_0h	1	1	66	LC-MS	Tao	2011	21214271	10.1021/pr1009367
Non-human primates	Primates	Leontopithecus	rosalia		Golden Lion Tamarin	3_1_0_1_0i	1	1	66	LC-MS	Tao	2011	21214271	10.1021/pr1009367
Non-human primates	Primates	Leontopithecus	rosalia		Golden Lion Tamarin	3_1_0_1_0j	1	1	66	LC-MS	Tao	2011	21214271	10.1021/pr1009367
Non-human primates	Primates	Leontopithecus	rosalia		Golden Lion Tamarin	3_2_0_0_0f	1	1	66	LC-MS	Tao	2011	21214271	10.1021/pr1009367
Non-human primates	Primates	Leontopithecus	rosalia		Golden Lion Tamarin	3_2_0_0_0g	1	1	66	LC-MS	Tao	2011	21214271	10.1021/pr1009367
Non-human primates	Primates	Leontopithecus	rosalia		Golden Lion Tamarin	3_2_0_0_0h	1	1	66	LC-MS	Tao	2011	21214271	10.1021/pr1009367
Non-human primates	Primates	Leontopithecus	rosalia		Golden Lion Tamarin	3_2_0_0_0i	1	1	66	LC-MS	Tao	2011	21214271	10.1021/pr1009367
Non-human primates	Primates	Leontopithecus	rosalia		Golden Lion Tamarin	3_2_0_1_0b	1	1	66	LC-MS	Tao	2011	21214271	10.1021/pr1009367
Non-human primates	Primates	Leontopithecus	rosalia		Golden Lion Tamarin	4_1_0_0_0a	1	1	66	LC-MS	Tao	2011	21214271	10.1021/pr1009367
Non-human primates	Primates	Leontopithecus	rosalia		Golden Lion Tamarin	4_1_0_0_0g	1	1	66	LC-MS	Tao	2011	21214271	10.1021/pr1009367
Non-human primates	Primates	Leontopithecus	rosalia		Golden Lion Tamarin	4_1_0_0_0h	1	1	66	LC-MS	Tao	2011	21214271	10.1021/pr1009367
Non-human primates	Primates	Leontopithecus	rosalia		Golden Lion Tamarin	4_1_0_0_0i	1	1	66	LC-MS	Tao	2011	21214271	10.1021/pr1009367
Non-human primates	Primates	Leontopithecus	rosalia		Golden Lion Tamarin	4_1_0_1_0g	1	1	66	LC-MS	Tao	2011	21214271	10.1021/pr1009367
Non-human primates	Primates	Leontopithecus	rosalia		Golden Lion Tamarin	4_1_0_1_0h	1	1	66	LC-MS	Tao	2011	21214271	10.1021/pr1009367
Non-human primates	Primates	Leontopithecus	rosalia		Golden Lion Tamarin	4_1_0_1_0i	1	1	66	LC-MS	Tao	2011	21214271	10.1021/pr1009367
Non-human primates	Primates	Leontopithecus	rosalia		Golden Lion Tamarin	4_1_1_0_0g	1	1	66	LC-MS	Tao	2011	21214271	10.1021/pr1009367
Non-human primates	Primates	Leontopithecus	rosalia		Golden Lion Tamarin	4_1_1_1_0c	1	1	66	LC-MS	Tao	2011	21214271	10.1021/pr1009367
Non-human primates	Primates	Leontopithecus	rosalia		Golden Lion Tamarin	4_2_0_0_0b	1	1	66	LC-MS	Tao	2011	21214271	10.1021/pr1009367
Non-human primates	Primates	Leontopithecus	rosalia		Golden Lion Tamarin	4_2_0_0_0g	1	1	66	LC-MS	Tao	2011	21214271	10.1021/pr1009367
Non-human primates	Primates	Leontopithecus	rosalia		Golden Lion Tamarin	4_2_0_0_0h	1	1	66	LC-MS	Tao	2011	21214271	10.1021/pr1009367
Non-human primates	Primates	Leontopithecus	rosalia		Golden Lion Tamarin	4_2_0_0_0j	1	1	66	LC-MS	Tao	2011	21214271	10.1021/pr1009367
Non-human primates	Primates	Leontopithecus	rosalia		Golden Lion Tamarin	4_2_0_0_0k	1	1	66	LC-MS	Tao	2011	21214271	10.1021/pr1009367
Non-human primates	Primates	Leontopithecus	rosalia		Golden Lion Tamarin	4_2_0_0_0l	1	1	66	LC-MS	Tao	2011	21214271	10.1021/pr1009367
Non-human primates	Primates	Leontopithecus	rosalia		Golden Lion Tamarin	4_2_0_0_0m	1	1	66	LC-MS	Tao	2011	21214271	10.1021/pr1009367
Non-human primates	Primates	Leontopithecus	rosalia		Golden Lion Tamarin	4_2_0_0_0n	1	1	66	LC-MS	Tao	2011	21214271	10.1021/pr1009367
Non-human primates	Primates	Leontopithecus	rosalia		Golden Lion Tamarin	4_2_0_1_0a	1	1	66	LC-MS	Tao	2011	21214271	10.1021/pr1009367
Non-human primates	Primates	Leontopithecus	rosalia		Golden Lion Tamarin	4_2_0_1_0c	1	1	66	LC-MS	Tao	2011	21214271	10.1021/pr1009367
Non-human primates	Primates	Leontopithecus	rosalia		Golden Lion Tamarin	4_2_0_1_0h	1	1	66	LC-MS	Tao	2011	21214271	10.1021/pr1009367
Non-human primates	Primates	Leontopithecus	rosalia		Golden Lion Tamarin	4_2_0_1_0n	1	1	66	LC-MS	Tao	2011	21214271	10.1021/pr1009367
Non-human primates	Primates	Leontopithecus	rosalia		Golden Lion Tamarin	4_2_0_1_0o	1	1	66	LC-MS	Tao	2011	21214271	10.1021/pr1009367
Non-human primates	Primates	Leontopithecus	rosalia		Golden Lion Tamarin	4_2_0_1_0p	1	1	66	LC-MS	Tao	2011	21214271	10.1021/pr1009367
Non-human primates	Primates	Leontopithecus	rosalia		Golden Lion Tamarin	4_2_0_1_0q	1	1	66	LC-MS	Tao	2011	21214271	10.1021/pr1009367
Non-human primates	Primates	Leontopithecus	rosalia		Golden Lion Tamarin	4_2_1_0_0c	1	1	66	LC-MS	Tao	2011	21214271	10.1021/pr1009367
Non-human primates	Primates	Leontopithecus	rosalia		Golden Lion Tamarin	4_2_1_0_0j	1	1	66	LC-MS	Tao	2011	21214271	10.1021/pr1009367
Non-human primates	Primates	Leontopithecus	rosalia		Golden Lion Tamarin	4_2_1_0_0o	1	1	66	LC-MS	Tao	2011	21214271	10.1021/pr1009367
Non-human primates	Primates	Leontopithecus	rosalia		Golden Lion Tamarin	4_2_1_0_0r	1	1	66	LC-MS	Tao	2011	21214271	10.1021/pr1009367
Non-human primates	Primates	Leontopithecus	rosalia		Golden Lion Tamarin	4_2_1_1_0d	1	1	66	LC-MS	Tao	2011	21214271	10.1021/pr1009367
Non-human primates	Primates	Leontopithecus	rosalia		Golden Lion Tamarin	4_2_1_1_0n	1	1	66	LC-MS	Tao	2011	21214271	10.1021/pr1009367
Non-human primates	Primates	Leontopithecus	rosalia		Golden Lion Tamarin	4_2_2_0_0f	1	1	66	LC-MS	Tao	2011	21214271	10.1021/pr1009367
Non-human primates	Primates	Leontopithecus	rosalia		Golden Lion Tamarin	4_2_2_0_0i	1	1	66	LC-MS	Tao	2011	21214271	10.1021/pr1009367
Non-human primates	Primates	Leontopithecus	rosalia		Golden Lion Tamarin	4_3_0_0_0a	1	1	66	LC-MS	Tao	2011	21214271	10.1021/pr1009367
Non-human primates	Primates	Leontopithecus	rosalia		Golden Lion Tamarin	5_3_0_0_0b	1	1	66	LC-MS	Tao	2011	21214271	10.1021/pr1009367
Non-human primates	Primates	Leontopithecus	rosalia		Golden Lion Tamarin	5_3_0_0_0j	1	1	66	LC-MS	Tao	2011	21214271	10.1021/pr1009367
Non-human primates	Primates	Leontopithecus	rosalia		Golden Lion Tamarin	5_3_0_0_0k	1	1	66	LC-MS	Tao	2011	21214271	10.1021/pr1009367
Non-human primates	Primates	Leontopithecus	rosalia		Golden Lion Tamarin	5_3_0_0_0l	1	1	66	LC-MS	Tao	2011	21214271	10.1021/pr1009367
Non-human primates	Primates	Leontopithecus	rosalia		Golden Lion Tamarin	5_4_0_0_0a	1	1	66	LC-MS	Tao	2011	21214271	10.1021/pr1009367
Non-human primates	Primates	Leontopithecus	rosalia		Golden Lion Tamarin	5_4_0_1_0a	1	1	66	LC-MS	Tao	2011	21214271	10.1021/pr1009367
Non-human primates	Primates	Leontopithecus	rosalia		Golden Lion Tamarin	6_4_0_0_0f	1	1	66	LC-MS	Tao	2011	21214271	10.1021/pr1009367
Non-human primates	Primates	Leontopithecus	rosalia		Golden Lion Tamarin	6_4_0_0_0g	1	1	66	LC-MS	Tao	2011	21214271	10.1021/pr1009367
Non-human primates	Primates	Callithrix	jacchus		Common Marmoset	2_0_0_1_0a	1	4	>100	LC-MS	Tao	2011	21214271	10.1021/pr1009367
Non-human primates	Primates	Callithrix	jacchus		Common Marmoset	2_0_0_1_0b	1	4	>100	LC-MS	Tao	2011	21214271	10.1021/pr1009367
Non-human primates	Primates	Callithrix	jacchus		Common Marmoset	2_1_0_0_0k	1	4	>100	LC-MS	Tao	2011	21214271	10.1021/pr1009367
Non-human primates	Primates	Callithrix	jacchus		Common Marmoset	2_1_0_0_0l	1	4	>100	LC-MS	Tao	2011	21214271	10.1021/pr1009367
Non-human primates	Primates	Callithrix	jacchus		Common Marmoset	2_1_0_0_0m	1	4	>100	LC-MS	Tao	2011	21214271	10.1021/pr1009367
Non-human primates	Primates	Callithrix	jacchus		Common Marmoset	2_1_0_0_0n	1	4	>100	LC-MS	Tao	2011	21214271	10.1021/pr1009367
Non-human primates	Primates	Callithrix	jacchus		Common Marmoset	2_2_0_1_0a	1	4	>100	LC-MS	Tao	2011	21214271	10.1021/pr1009367
Non-human primates	Primates	Callithrix	jacchus		Common Marmoset	3_0_0_0_0f	1	4	>100	LC-MS	Tao	2011	21214271	10.1021/pr1009367
Non-human primates	Primates	Callithrix	jacchus		Common Marmoset	3_0_0_0_0g	1	4	>100	LC-MS	Tao	2011	21214271	10.1021/pr1009367
Non-human primates	Primates	Callithrix	jacchus		Common Marmoset	3_1_0_0_0a	1	4	>100	LC-MS	Tao	2011	21214271	10.1021/pr1009367
Non-human primates	Primates	Callithrix	jacchus		Common Marmoset	3_1_0_0_0f	1	4	>100	LC-MS	Tao	2011	21214271	10.1021/pr1009367
Non-human primates	Primates	Callithrix	jacchus		Common Marmoset	3_1_0_0_0g	1	4	>100	LC-MS	Tao	2011	21214271	10.1021/pr1009367
Non-human primates	Primates	Callithrix	jacchus		Common Marmoset	3_1_0_0_0h	1	4	>100	LC-MS	Tao	2011	21214271	10.1021/pr1009367
Non-human primates	Primates	Callithrix	jacchus		Common Marmoset	3_1_0_0_0i	1	4	>100	LC-MS	Tao	2011	21214271	10.1021/pr1009367
Non-human primates	Primates	Callithrix	jacchus		Common Marmoset	3_1_0_0_0j	1	4	>100	LC-MS	Tao	2011	21214271	10.1021/pr1009367
Non-human primates	Primates	Callithrix	jacchus		Common Marmoset	3_1_0_0_0m	1	4	>100	LC-MS	Tao	2011	21214271	10.1021/pr1009367
Non-human primates	Primates	Callithrix	jacchus		Common Marmoset	3_1_0_0_0n	1	4	>100	LC-MS	Tao	2011	21214271	10.1021/pr1009367
Non-human primates	Primates	Callithrix	jacchus		Common Marmoset	3_1_0_0_0o	1	4	>100	LC-MS	Tao	2011	21214271	10.1021/pr1009367
Non-human primates	Primates	Callithrix	jacchus		Common Marmoset	3_1_0_0_0p	1	4	>100	LC-MS	Tao	2011	21214271	10.1021/pr1009367
Non-human primates	Primates	Callithrix	jacchus		Common Marmoset	3_1_0_0_0q	1	4	>100	LC-MS	Tao	2011	21214271	10.1021/pr1009367
Non-human primates	Primates	Callithrix	jacchus		Common Marmoset	3_1_0_0_0r	1	4	>100	LC-MS	Tao	2011	21214271	10.1021/pr1009367
Non-human primates	Primates	Callithrix	jacchus		Common Marmoset	3_1_0_0_0s	1	4	>100	LC-MS	Tao	2011	21214271	10.1021/pr1009367
Non-human primates	Primates	Callithrix	jacchus		Common Marmoset	3_1_0_0_0t	1	4	>100	LC-MS	Tao	2011	21214271	10.1021/pr1009367
Non-human primates	Primates	Callithrix	jacchus		Common Marmoset	3_1_0_0_0u	1	4	>100	LC-MS	Tao	2011	21214271	10.1021/pr1009367
Non-human primates	Primates	Callithrix	jacchus		Common Marmoset	3_1_0_0_0v	1	4	>100	LC-MS	Tao	2011	21214271	10.1021/pr1009367
Non-human primates	Primates	Callithrix	jacchus		Common Marmoset	3_1_0_0_0w	1	4	>100	LC-MS	Tao	2011	21214271	10.1021/pr1009367
Non-human primates	Primates	Callithrix	jacchus		Common Marmoset	3_1_0_0_0x	1	4	>100	LC-MS	Tao	2011	21214271	10.1021/pr1009367
Non-human primates	Primates	Callithrix	jacchus		Common Marmoset	3_1_0_1_0a	1	4	>100	LC-MS	Tao	2011	21214271	10.1021/pr1009367
Non-human primates	Primates	Callithrix	jacchus		Common Marmoset	3_1_0_1_0b	1	4	>100	LC-MS	Tao	2011	21214271	10.1021/pr1009367
Non-human primates	Primates	Callithrix	jacchus		Common Marmoset	3_1_0_1_0f	1	4	>100	LC-MS	Tao	2011	21214271	10.1021/pr1009367
Non-human primates	Primates	Callithrix	jacchus		Common Marmoset	3_1_0_1_0g	1	4	>100	LC-MS	Tao	2011	21214271	10.1021/pr1009367
Non-human primates	Primates	Callithrix	jacchus		Common Marmoset	3_1_0_1_0h	1	4	>100	LC-MS	Tao	2011	21214271	10.1021/pr1009367
Non-human primates	Primates	Callithrix	jacchus		Common Marmoset	3_1_0_1_0i	1	4	>100	LC-MS	Tao	2011	21214271	10.1021/pr1009367
Non-human primates	Primates	Callithrix	jacchus		Common Marmoset	3_1_0_1_0j	1	4	>100	LC-MS	Tao	2011	21214271	10.1021/pr1009367
Non-human primates	Primates	Callithrix	jacchus		Common Marmoset	3_1_0_1_0k	1	4	>100	LC-MS	Tao	2011	21214271	10.1021/pr1009367
Non-human primates	Primates	Callithrix	jacchus		Common Marmoset	3_1_1_0_0h	1	4	>100	LC-MS	Tao	2011	21214271	10.1021/pr1009367
Non-human primates	Primates	Callithrix	jacchus		Common Marmoset	3_1_1_0_0i	1	4	>100	LC-MS	Tao	2011	21214271	10.1021/pr1009367
Non-human primates	Primates	Callithrix	jacchus		Common Marmoset	3_1_1_0_0j	1	4	>100	LC-MS	Tao	2011	21214271	10.1021/pr1009367
Non-human primates	Primates	Callithrix	jacchus		Common Marmoset	3_1_1_0_0k	1	4	>100	LC-MS	Tao	2011	21214271	10.1021/pr1009367
Non-human primates	Primates	Callithrix	jacchus		Common Marmoset	3_1_1_0_0n	1	4	>100	LC-MS	Tao	2011	21214271	10.1021/pr1009367
Non-human primates	Primates	Callithrix	jacchus		Common Marmoset	4_1_0_0_0a	1	4	>100	LC-MS	Tao	2011	21214271	10.1021/pr1009367
Non-human primates	Primates	Callithrix	jacchus		Common Marmoset	4_1_0_0_0g	1	4	>100	LC-MS	Tao	2011	21214271	10.1021/pr1009367
Non-human primates	Primates	Callithrix	jacchus		Common Marmoset	4_1_0_0_0h	1	4	>100	LC-MS	Tao	2011	21214271	10.1021/pr1009367
Non-human primates	Primates	Callithrix	jacchus		Common Marmoset	4_1_0_0_0i	1	4	>100	LC-MS	Tao	2011	21214271	10.1021/pr1009367
Non-human primates	Primates	Callithrix	jacchus		Common Marmoset	4_1_0_0_0k	1	4	>100	LC-MS	Tao	2011	21214271	10.1021/pr1009367
Non-human primates	Primates	Callithrix	jacchus		Common Marmoset	4_1_0_0_0l	1	4	>100	LC-MS	Tao	2011	21214271	10.1021/pr1009367
Non-human primates	Primates	Callithrix	jacchus		Common Marmoset	4_1_0_0_0m	1	4	>100	LC-MS	Tao	2011	21214271	10.1021/pr1009367
Non-human primates	Primates	Callithrix	jacchus		Common Marmoset	4_1_0_1_0g	1	4	>100	LC-MS	Tao	2011	21214271	10.1021/pr1009367
Non-human primates	Primates	Callithrix	jacchus		Common Marmoset	4_1_0_1_0h	1	4	>100	LC-MS	Tao	2011	21214271	10.1021/pr1009367
Non-human primates	Primates	Callithrix	jacchus		Common Marmoset	4_1_1_0_0g	1	4	>100	LC-MS	Tao	2011	21214271	10.1021/pr1009367
Non-human primates	Primates	Callithrix	jacchus		Common Marmoset	4_2_0_0_0b	1	4	>100	LC-MS	Tao	2011	21214271	10.1021/pr1009367
Non-human primates	Primates	Callithrix	jacchus		Common Marmoset	4_2_0_0_0g	1	4	>100	LC-MS	Tao	2011	21214271	10.1021/pr1009367
Non-human primates	Primates	Callithrix	jacchus		Common Marmoset	4_2_0_0_0h	1	4	>100	LC-MS	Tao	2011	21214271	10.1021/pr1009367
Non-human primates	Primates	Callithrix	jacchus		Common Marmoset	4_2_0_0_0j	1	4	>100	LC-MS	Tao	2011	21214271	10.1021/pr1009367
Non-human primates	Primates	Callithrix	jacchus		Common Marmoset	4_2_0_0_0k	1	4	>100	LC-MS	Tao	2011	21214271	10.1021/pr1009367
Non-human primates	Primates	Callithrix	jacchus		Common Marmoset	4_2_0_0_0l	1	4	>100	LC-MS	Tao	2011	21214271	10.1021/pr1009367
Non-human primates	Primates	Callithrix	jacchus		Common Marmoset	4_2_0_0_0m	1	4	>100	LC-MS	Tao	2011	21214271	10.1021/pr1009367
Non-human primates	Primates	Callithrix	jacchus		Common Marmoset	4_2_0_0_0n	1	4	>100	LC-MS	Tao	2011	21214271	10.1021/pr1009367
Non-human primates	Primates	Callithrix	jacchus		Common Marmoset	4_2_0_0_0o	1	4	>100	LC-MS	Tao	2011	21214271	10.1021/pr1009367
Non-human primates	Primates	Callithrix	jacchus		Common Marmoset	4_2_0_0_0p	1	4	>100	LC-MS	Tao	2011	21214271	10.1021/pr1009367
Non-human primates	Primates	Callithrix	jacchus		Common Marmoset	4_2_0_0_0q	1	4	>100	LC-MS	Tao	2011	21214271	10.1021/pr1009367
Non-human primates	Primates	Callithrix	jacchus		Common Marmoset	4_2_0_0_0r	1	4	>100	LC-MS	Tao	2011	21214271	10.1021/pr1009367
Non-human primates	Primates	Callithrix	jacchus		Common Marmoset	4_2_0_0_0s	1	4	>100	LC-MS	Tao	2011	21214271	10.1021/pr1009367
Non-human primates	Primates	Callithrix	jacchus		Common Marmoset	4_2_0_0_0t	1	4	>100	LC-MS	Tao	2011	21214271	10.1021/pr1009367
Non-human primates	Primates	Callithrix	jacchus		Common Marmoset	4_2_0_0_0u	1	4	>100	LC-MS	Tao	2011	21214271	10.1021/pr1009367
Non-human primates	Primates	Callithrix	jacchus		Common Marmoset	4_2_0_0_0v	1	4	>100	LC-MS	Tao	2011	21214271	10.1021/pr1009367
Non-human primates	Primates	Callithrix	jacchus		Common Marmoset	4_2_0_1_0a	1	4	>100	LC-MS	Tao	2011	21214271	10.1021/pr1009367
Non-human primates	Primates	Callithrix	jacchus		Common Marmoset	4_2_0_1_0c	1	4	>100	LC-MS	Tao	2011	21214271	10.1021/pr1009367
Non-human primates	Primates	Callithrix	jacchus		Common Marmoset	4_2_0_1_0h	1	4	>100	LC-MS	Tao	2011	21214271	10.1021/pr1009367
Non-human primates	Primates	Callithrix	jacchus		Common Marmoset	4_2_0_1_0n	1	4	>100	LC-MS	Tao	2011	21214271	10.1021/pr1009367
Non-human primates	Primates	Callithrix	jacchus		Common Marmoset	4_2_0_1_0o	1	4	>100	LC-MS	Tao	2011	21214271	10.1021/pr1009367
Non-human primates	Primates	Callithrix	jacchus		Common Marmoset	4_2_0_1_0p	1	4	>100	LC-MS	Tao	2011	21214271	10.1021/pr1009367
Non-human primates	Primates	Callithrix	jacchus		Common Marmoset	4_2_1_0_0c	1	4	>100	LC-MS	Tao	2011	21214271	10.1021/pr1009367
Non-human primates	Primates	Callithrix	jacchus		Common Marmoset	4_2_1_0_0j	1	4	>100	LC-MS	Tao	2011	21214271	10.1021/pr1009367
Non-human primates	Primates	Callithrix	jacchus		Common Marmoset	4_2_1_0_0o	1	4	>100	LC-MS	Tao	2011	21214271	10.1021/pr1009367
Non-human primates	Primates	Callithrix	jacchus		Common Marmoset	4_2_1_0_0r	1	4	>100	LC-MS	Tao	2011	21214271	10.1021/pr1009367
Non-human primates	Primates	Callithrix	jacchus		Common Marmoset	4_2_1_0_0s	1	4	>100	LC-MS	Tao	2011	21214271	10.1021/pr1009367
Non-human primates	Primates	Callithrix	jacchus		Common Marmoset	4_2_1_1_0d	1	4	>100	LC-MS	Tao	2011	21214271	10.1021/pr1009367
Non-human primates	Primates	Callithrix	jacchus		Common Marmoset	4_2_1_1_0n	1	4	>100	LC-MS	Tao	2011	21214271	10.1021/pr1009367
Non-human primates	Primates	Callithrix	jacchus		Common Marmoset	4_2_1_1_0r	1	4	>100	LC-MS	Tao	2011	21214271	10.1021/pr1009367
Non-human primates	Primates	Callithrix	jacchus		Common Marmoset	4_2_1_1_0w	1	4	>100	LC-MS	Tao	2011	21214271	10.1021/pr1009367
Non-human primates	Primates	Callithrix	jacchus		Common Marmoset	4_2_2_0_0f	1	4	>100	LC-MS	Tao	2011	21214271	10.1021/pr1009367
Non-human primates	Primates	Callithrix	jacchus		Common Marmoset	4_2_2_0_0i	1	4	>100	LC-MS	Tao	2011	21214271	10.1021/pr1009367
Non-human primates	Primates	Callithrix	jacchus		Common Marmoset	5_3_0_0_0b	1	4	>100	LC-MS	Tao	2011	21214271	10.1021/pr1009367
Non-human primates	Primates	Callithrix	jacchus		Common Marmoset	5_3_0_0_0j	1	4	>100	LC-MS	Tao	2011	21214271	10.1021/pr1009367
Non-human primates	Primates	Callithrix	jacchus		Common Marmoset	5_3_0_0_0k	1	4	>100	LC-MS	Tao	2011	21214271	10.1021/pr1009367
Non-human primates	Primates	Callithrix	jacchus		Common Marmoset	5_3_0_0_0l	1	4	>100	LC-MS	Tao	2011	21214271	10.1021/pr1009367
Non-human primates	Primates	Callithrix	jacchus		Common Marmoset	5_3_0_0_0m	1	4	>100	LC-MS	Tao	2011	21214271	10.1021/pr1009367
Non-human primates	Primates	Callithrix	jacchus		Common Marmoset	5_3_0_0_0n	1	4	>100	LC-MS	Tao	2011	21214271	10.1021/pr1009367
Non-human primates	Primates	Callithrix	jacchus		Common Marmoset	5_3_0_0_0o	1	4	>100	LC-MS	Tao	2011	21214271	10.1021/pr1009367
Non-human primates	Primates	Callithrix	jacchus		Common Marmoset	5_3_0_0_0p	1	4	>100	LC-MS	Tao	2011	21214271	10.1021/pr1009367
Non-human primates	Primates	Callithrix	jacchus		Common Marmoset	5_3_0_0_0q	1	4	>100	LC-MS	Tao	2011	21214271	10.1021/pr1009367
Non-human primates	Primates	Callithrix	jacchus		Common Marmoset	5_3_0_1_0b	1	4	>100	LC-MS	Tao	2011	21214271	10.1021/pr1009367
Non-human primates	Primates	Callithrix	jacchus		Common Marmoset	5_3_0_1_0c	1	4	>100	LC-MS	Tao	2011	21214271	10.1021/pr1009367
Non-human primates	Primates	Callithrix	jacchus		Common Marmoset	5_3_0_1_0d	1	4	>100	LC-MS	Tao	2011	21214271	10.1021/pr1009367
Non-human primates	Primates	Callithrix	jacchus		Common Marmoset	5_3_1_0_0k	1	4	>100	LC-MS	Tao	2011	21214271	10.1021/pr1009367
Non-human primates	Primates	Callithrix	jacchus		Common Marmoset	5_3_1_0_0l	1	4	>100	LC-MS	Tao	2011	21214271	10.1021/pr1009367
Non-human primates	Primates	Callithrix	jacchus		Common Marmoset	5_3_1_0_0m	1	4	>100	LC-MS	Tao	2011	21214271	10.1021/pr1009367
Non-human primates	Primates	Callithrix	jacchus		Common Marmoset	6_4_0_0_0f	1	4	>100	LC-MS	Tao	2011	21214271	10.1021/pr1009367
Non-human primates	Primates	Callithrix	jacchus		Common Marmoset	6_4_0_0_0g	1	4	>100	LC-MS	Tao	2011	21214271	10.1021/pr1009367
Non-human primates	Primates	Callithrix	jacchus		Common Marmoset	6_4_0_0_0h	1	4	>100	LC-MS	Tao	2011	21214271	10.1021/pr1009367
Non-human primates	Primates	Callithrix	jacchus		Common Marmoset	6_4_0_0_0i	1	4	>100	LC-MS	Tao	2011	21214271	10.1021/pr1009367
Non-human primates	Primates	Callithrix	jacchus		Common Marmoset	6_4_0_1_0b	1	4	>100	LC-MS	Tao	2011	21214271	10.1021/pr1009367
Non-human primates	Primates	Callithrix	jacchus		Common Marmoset	6_4_1_0_0i	1	4	>100	LC-MS	Tao	2011	21214271	10.1021/pr1009367
Non-human primates	Primates	Callithrix	jacchus		Common Marmoset	6_4_1_0_0j	1	4	>100	LC-MS	Tao	2011	21214271	10.1021/pr1009367
Non-human primates	Primates	Callithrix	jacchus		Common Marmoset	6_4_1_0_0k	1	4	>100	LC-MS	Tao	2011	21214271	10.1021/pr1009367
Non-human primates	Primates	Callithrix	jacchus		Common Marmoset	7_5_0_0_0b	1	4	>100	LC-MS	Tao	2011	21214271	10.1021/pr1009367
Non-human primates	Primates	Callithrix	jacchus		Common Marmoset	7_5_0_0_0c	1	4	>100	LC-MS	Tao	2011	21214271	10.1021/pr1009367
Non-human primates	Primates	Callithrix	jacchus		Common Marmoset	8_6_0_0_0a	1	4	>100	LC-MS	Tao	2011	21214271	10.1021/pr1009367
Non-human primates	Primates	Callithrix	jacchus		Common Marmoset	8_6_0_0_0b	1	4	>100	LC-MS	Tao	2011	21214271	10.1021/pr1009367
Non-human primates	Primates	Symphalangus	syndactylus		Siamang	1_1_0_1_0a	1	1	69	LC-MS	Tao	2011	21214271	10.1021/pr1009367
Non-human primates	Primates	Symphalangus	syndactylus		Siamang	1_1_0_1_0c	1	1	69	LC-MS	Tao	2011	21214271	10.1021/pr1009367
Non-human primates	Primates	Symphalangus	syndactylus		Siamang	2_0_0_1_0a	1	1	69	LC-MS	Tao	2011	21214271	10.1021/pr1009367
Non-human primates	Primates	Symphalangus	syndactylus		Siamang	2_0_0_1_0b	1	1	69	LC-MS	Tao	2011	21214271	10.1021/pr1009367
Non-human primates	Primates	Symphalangus	syndactylus		Siamang	2_1_0_0_0k	1	1	69	LC-MS	Tao	2011	21214271	10.1021/pr1009367
Non-human primates	Primates	Symphalangus	syndactylus		Siamang	2_1_0_0_0l	1	1	69	LC-MS	Tao	2011	21214271	10.1021/pr1009367
Non-human primates	Primates	Symphalangus	syndactylus		Siamang	2_1_0_0_0m	1	1	69	LC-MS	Tao	2011	21214271	10.1021/pr1009367
Non-human primates	Primates	Symphalangus	syndactylus		Siamang	2_1_0_0_0n	1	1	69	LC-MS	Tao	2011	21214271	10.1021/pr1009367
Non-human primates	Primates	Symphalangus	syndactylus		Siamang	2_1_0_0_0o	1	1	69	LC-MS	Tao	2011	21214271	10.1021/pr1009367
Non-human primates	Primates	Symphalangus	syndactylus		Siamang	2_1_0_1_0f	1	1	69	LC-MS	Tao	2011	21214271	10.1021/pr1009367
Non-human primates	Primates	Symphalangus	syndactylus		Siamang	3_0_0_1_0g	1	1	69	LC-MS	Tao	2011	21214271	10.1021/pr1009367
Non-human primates	Primates	Symphalangus	syndactylus		Siamang	3_1_0_0_0a	1	1	69	LC-MS	Tao	2011	21214271	10.1021/pr1009367
Non-human primates	Primates	Symphalangus	syndactylus		Siamang	3_1_0_0_0f	1	1	69	LC-MS	Tao	2011	21214271	10.1021/pr1009367
Non-human primates	Primates	Symphalangus	syndactylus		Siamang	3_1_0_0_0g	1	1	69	LC-MS	Tao	2011	21214271	10.1021/pr1009367
Non-human primates	Primates	Symphalangus	syndactylus		Siamang	3_1_0_0_0h	1	1	69	LC-MS	Tao	2011	21214271	10.1021/pr1009367
Non-human primates	Primates	Symphalangus	syndactylus		Siamang	3_1_0_0_0i	1	1	69	LC-MS	Tao	2011	21214271	10.1021/pr1009367
Non-human primates	Primates	Symphalangus	syndactylus		Siamang	3_1_0_0_0j	1	1	69	LC-MS	Tao	2011	21214271	10.1021/pr1009367
Non-human primates	Primates	Symphalangus	syndactylus		Siamang	3_1_0_1_0b	1	1	69	LC-MS	Tao	2011	21214271	10.1021/pr1009367
Non-human primates	Primates	Symphalangus	syndactylus		Siamang	3_1_0_1_0f	1	1	69	LC-MS	Tao	2011	21214271	10.1021/pr1009367
Non-human primates	Primates	Symphalangus	syndactylus		Siamang	3_1_0_1_0g	1	1	69	LC-MS	Tao	2011	21214271	10.1021/pr1009367
Non-human primates	Primates	Symphalangus	syndactylus		Siamang	3_1_0_1_0h	1	1	69	LC-MS	Tao	2011	21214271	10.1021/pr1009367
Non-human primates	Primates	Symphalangus	syndactylus		Siamang	3_1_0_1_0i	1	1	69	LC-MS	Tao	2011	21214271	10.1021/pr1009367
Non-human primates	Primates	Symphalangus	syndactylus		Siamang	3_1_0_1_0j	1	1	69	LC-MS	Tao	2011	21214271	10.1021/pr1009367
Non-human primates	Primates	Symphalangus	syndactylus		Siamang	3_1_0_1_0k	1	1	69	LC-MS	Tao	2011	21214271	10.1021/pr1009367
Non-human primates	Primates	Symphalangus	syndactylus		Siamang	4_1_0_0_0a	1	1	69	LC-MS	Tao	2011	21214271	10.1021/pr1009367
Non-human primates	Primates	Symphalangus	syndactylus		Siamang	4_1_0_0_0g	1	1	69	LC-MS	Tao	2011	21214271	10.1021/pr1009367
Non-human primates	Primates	Symphalangus	syndactylus		Siamang	4_1_0_0_0h	1	1	69	LC-MS	Tao	2011	21214271	10.1021/pr1009367
Non-human primates	Primates	Symphalangus	syndactylus		Siamang	4_1_0_0_0i	1	1	69	LC-MS	Tao	2011	21214271	10.1021/pr1009367
Non-human primates	Primates	Symphalangus	syndactylus		Siamang	4_1_0_0_0k	1	1	69	LC-MS	Tao	2011	21214271	10.1021/pr1009367
Non-human primates	Primates	Symphalangus	syndactylus		Siamang	4_1_0_1_0g	1	1	69	LC-MS	Tao	2011	21214271	10.1021/pr1009367
Non-human primates	Primates	Symphalangus	syndactylus		Siamang	4_1_0_1_0h	1	1	69	LC-MS	Tao	2011	21214271	10.1021/pr1009367
Non-human primates	Primates	Symphalangus	syndactylus		Siamang	4_1_0_1_0i	1	1	69	LC-MS	Tao	2011	21214271	10.1021/pr1009367
Non-human primates	Primates	Symphalangus	syndactylus		Siamang	4_1_1_0_0g	1	1	69	LC-MS	Tao	2011	21214271	10.1021/pr1009367
Non-human primates	Primates	Symphalangus	syndactylus		Siamang	4_2_0_0_0b	1	1	69	LC-MS	Tao	2011	21214271	10.1021/pr1009367
Non-human primates	Primates	Symphalangus	syndactylus		Siamang	4_2_0_0_0g	1	1	69	LC-MS	Tao	2011	21214271	10.1021/pr1009367
Non-human primates	Primates	Symphalangus	syndactylus		Siamang	4_2_0_0_0h	1	1	69	LC-MS	Tao	2011	21214271	10.1021/pr1009367
Non-human primates	Primates	Symphalangus	syndactylus		Siamang	4_2_0_0_0j	1	1	69	LC-MS	Tao	2011	21214271	10.1021/pr1009367
Non-human primates	Primates	Symphalangus	syndactylus		Siamang	4_2_0_0_0k	1	1	69	LC-MS	Tao	2011	21214271	10.1021/pr1009367
Non-human primates	Primates	Symphalangus	syndactylus		Siamang	4_2_0_0_0l	1	1	69	LC-MS	Tao	2011	21214271	10.1021/pr1009367
Non-human primates	Primates	Symphalangus	syndactylus		Siamang	4_2_0_0_0m	1	1	69	LC-MS	Tao	2011	21214271	10.1021/pr1009367
Non-human primates	Primates	Symphalangus	syndactylus		Siamang	4_2_0_1_0a	1	1	69	LC-MS	Tao	2011	21214271	10.1021/pr1009367
Non-human primates	Primates	Symphalangus	syndactylus		Siamang	4_2_0_1_0c	1	1	69	LC-MS	Tao	2011	21214271	10.1021/pr1009367
Non-human primates	Primates	Symphalangus	syndactylus		Siamang	4_2_0_1_0h	1	1	69	LC-MS	Tao	2011	21214271	10.1021/pr1009367
Non-human primates	Primates	Symphalangus	syndactylus		Siamang	4_2_0_1_0n	1	1	69	LC-MS	Tao	2011	21214271	10.1021/pr1009367
Non-human primates	Primates	Symphalangus	syndactylus		Siamang	4_2_0_1_0o	1	1	69	LC-MS	Tao	2011	21214271	10.1021/pr1009367
Non-human primates	Primates	Symphalangus	syndactylus		Siamang	4_2_0_1_0p	1	1	69	LC-MS	Tao	2011	21214271	10.1021/pr1009367
Non-human primates	Primates	Symphalangus	syndactylus		Siamang	4_2_0_1_0q	1	1	69	LC-MS	Tao	2011	21214271	10.1021/pr1009367
Non-human primates	Primates	Symphalangus	syndactylus		Siamang	4_2_0_1_0r	1	1	69	LC-MS	Tao	2011	21214271	10.1021/pr1009367
Non-human primates	Primates	Symphalangus	syndactylus		Siamang	4_2_1_0_0j	1	1	69	LC-MS	Tao	2011	21214271	10.1021/pr1009367
Non-human primates	Primates	Symphalangus	syndactylus		Siamang	4_2_1_1_0f	1	1	69	LC-MS	Tao	2011	21214271	10.1021/pr1009367
Non-human primates	Primates	Symphalangus	syndactylus		Siamang	4_2_1_1_0n	1	1	69	LC-MS	Tao	2011	21214271	10.1021/pr1009367
Non-human primates	Primates	Symphalangus	syndactylus		Siamang	5_3_0_0_0b	1	1	69	LC-MS	Tao	2011	21214271	10.1021/pr1009367
Non-human primates	Primates	Symphalangus	syndactylus		Siamang	5_3_0_0_0j	1	1	69	LC-MS	Tao	2011	21214271	10.1021/pr1009367
Non-human primates	Primates	Symphalangus	syndactylus		Siamang	5_3_0_0_0k	1	1	69	LC-MS	Tao	2011	21214271	10.1021/pr1009367
Non-human primates	Primates	Symphalangus	syndactylus		Siamang	5_3_0_0_0l	1	1	69	LC-MS	Tao	2011	21214271	10.1021/pr1009367
Non-human primates	Primates	Symphalangus	syndactylus		Siamang	5_3_0_0_0m	1	1	69	LC-MS	Tao	2011	21214271	10.1021/pr1009367
Non-human primates	Primates	Symphalangus	syndactylus		Siamang	5_3_0_1_0b	1	1	69	LC-MS	Tao	2011	21214271	10.1021/pr1009367
Non-human primates	Primates	Symphalangus	syndactylus		Siamang	6_4_0_0_0f	1	1	69	LC-MS	Tao	2011	21214271	10.1021/pr1009367
Non-human primates	Primates	Symphalangus	syndactylus		Siamang	2_0_0_1_0a	1	1	6	NMR	Urashima	2009		10.1093/glycob/cwp006
Non-human primates	Primates	Symphalangus	syndactylus		Siamang	2_0_0_1_0b	1	1	6	NMR	Urashima	2009		10.1093/glycob/cwp006
Non-human primates	Primates	Symphalangus	syndactylus		Siamang	3_1_0_0_0b	1	1	6	NMR	Urashima	2009		10.1093/glycob/cwp006
Non-human primates	Primates	Symphalangus	syndactylus		Siamang	3_1_1_0_0c	1	1	6	NMR	Urashima	2009		10.1093/glycob/cwp006
Non-human primates	Primates	Symphalangus	syndactylus		Siamang	4_2_0_0_0b	1	1	6	NMR	Urashima	2009		10.1093/glycob/cwp006
Non-human primates	Primates	Symphalangus	syndactylus		Siamang	4_2_0_1_0d	1	1	6	NMR	Urashima	2009		10.1093/glycob/cwp006
Non-human primates	Primates	Otolemur	crassicaudatus		Greater Galago	2_0_0_0_1a	4	pooled	4	NMR	Taufik	2012	22311613	10.1007/s10719-012-9370-9
Non-human primates	Primates	Otolemur	crassicaudatus		Greater Galago	2_0_0_1_0a	4	pooled	4	NMR	Taufik	2012	22311613	10.1007/s10719-012-9370-9
Non-human primates	Primates	Otolemur	crassicaudatus		Greater Galago	3_0_0_0_0e	4	pooled	4	NMR	Taufik	2012	22311613	10.1007/s10719-012-9370-9
Non-human primates	Primates	Otolemur	crassicaudatus		Greater Galago	3_1_0_0_0b	4	pooled	4	NMR	Taufik	2012	22311613	10.1007/s10719-012-9370-9
Non-human primates	Primates	Daubentonia	madagascariensis		Aye-aye	2_0_0_1_0a	4	pooled	12	NMR	Taufik	2012	22311613	10.1007/s10719-012-9370-9
Non-human primates	Primates	Daubentonia	madagascariensis		Aye-aye	2_0_0_1_0b	4	pooled	12	NMR	Taufik	2012	22311613	10.1007/s10719-012-9370-9
Non-human primates	Primates	Daubentonia	madagascariensis		Aye-aye	2_0_1_0_0a	4	pooled	12	NMR	Taufik	2012	22311613	10.1007/s10719-012-9370-9
Non-human primates	Primates	Daubentonia	madagascariensis		Aye-aye	2_0_1_0_0b	4	pooled	12	NMR	Taufik	2012	22311613	10.1007/s10719-012-9370-9
Non-human primates	Primates	Daubentonia	madagascariensis		Aye-aye	2_0_2_0_0a	4	pooled	12	NMR	Taufik	2012	22311613	10.1007/s10719-012-9370-9
Non-human primates	Primates	Daubentonia	madagascariensis		Aye-aye	3_1_0_0_0a	4	pooled	12	NMR	Taufik	2012	22311613	10.1007/s10719-012-9370-9
Non-human primates	Primates	Daubentonia	madagascariensis		Aye-aye	3_1_0_0_0b	4	pooled	12	NMR	Taufik	2012	22311613	10.1007/s10719-012-9370-9
Non-human primates	Primates	Daubentonia	madagascariensis		Aye-aye	3_1_1_0_0b	4	pooled	12	NMR	Taufik	2012	22311613	10.1007/s10719-012-9370-9
Non-human primates	Primates	Daubentonia	madagascariensis		Aye-aye	3_1_1_0_0c	4	pooled	12	NMR	Taufik	2012	22311613	10.1007/s10719-012-9370-9
Non-human primates	Primates	Daubentonia	madagascariensis		Aye-aye	3_1_1_0_0f	4	pooled	12	NMR	Taufik	2012	22311613	10.1007/s10719-012-9370-9
Non-human primates	Primates	Daubentonia	madagascariensis		Aye-aye	4_2_0_0_0b	4	pooled	12	NMR	Taufik	2012	22311613	10.1007/s10719-012-9370-9
Non-human primates	Primates	Daubentonia	madagascariensis		Aye-aye	4_2_1_0_0d	4	pooled	12	NMR	Taufik	2012	22311613	10.1007/s10719-012-9370-9
Non-human primates	Primates	Daubentonia	madagascariensis		Aye-aye	4_2_2_0_0c	4	pooled	12	NMR	Taufik	2012	22311613	10.1007/s10719-012-9370-9
Non-human primates	Primates	Propithecus	coquereli		Coquerel's Sifaka	2_0_0_1_0a	4	pooled	8	NMR	Taufik	2012	22311613	10.1007/s10719-012-9370-9
Non-human primates	Primates	Propithecus	coquereli		Coquerel's Sifaka	2_0_0_1_0b	4	pooled	8	NMR	Taufik	2012	22311613	10.1007/s10719-012-9370-9
Non-human primates	Primates	Propithecus	coquereli		Coquerel's Sifaka	2_0_0_2_0a	4	pooled	8	NMR	Taufik	2012	22311613	10.1007/s10719-012-9370-9
Non-human primates	Primates	Propithecus	coquereli		Coquerel's Sifaka	3_0_0_0_0a	4	pooled	8	NMR	Taufik	2012	22311613	10.1007/s10719-012-9370-9
Non-human primates	Primates	Propithecus	coquereli		Coquerel's Sifaka	3_0_1_0_0a	4	pooled	8	NMR	Taufik	2012	22311613	10.1007/s10719-012-9370-9
Non-human primates	Primates	Propithecus	coquereli		Coquerel's Sifaka	4_2_0_0_0b	4	pooled	8	NMR	Taufik	2012	22311613	10.1007/s10719-012-9370-9
Non-human primates	Primates	Propithecus	coquereli		Coquerel's Sifaka	4_2_0_1_0c	4	pooled	8	NMR	Taufik	2012	22311613	10.1007/s10719-012-9370-9
Non-human primates	Primates	Propithecus	coquereli		Coquerel's Sifaka	7_5_0_0_0a	4	pooled	8	NMR	Taufik	2012	22311613	10.1007/s10719-012-9370-9
Non-human primates	Primates	Eulemur	mongoz		Mongoose Lemur	2_0_0_1_0a	3	pooled	13	NMR	Taufik	2012	22311613	10.1007/s10719-012-9370-9
Non-human primates	Primates	Eulemur	mongoz		Mongoose Lemur	2_0_0_1_0b	3	pooled	13	NMR	Taufik	2012	22311613	10.1007/s10719-012-9370-9
Non-human primates	Primates	Eulemur	mongoz		Mongoose Lemur	2_0_1_0_0b	3	pooled	13	NMR	Taufik	2012	22311613	10.1007/s10719-012-9370-9
Non-human primates	Primates	Eulemur	mongoz		Mongoose Lemur	3_0_0_0_0a	3	pooled	13	NMR	Taufik	2012	22311613	10.1007/s10719-012-9370-9
Non-human primates	Primates	Eulemur	mongoz		Mongoose Lemur	3_0_0_0_0b	3	pooled	13	NMR	Taufik	2012	22311613	10.1007/s10719-012-9370-9
Non-human primates	Primates	Eulemur	mongoz		Mongoose Lemur	3_1_0_0_0b	3	pooled	13	NMR	Taufik	2012	22311613	10.1007/s10719-012-9370-9
Non-human primates	Primates	Eulemur	mongoz		Mongoose Lemur	3_1_0_1_0c	3	pooled	13	NMR	Taufik	2012	22311613	10.1007/s10719-012-9370-9
Non-human primates	Primates	Eulemur	mongoz		Mongoose Lemur	3_1_1_0_0c	3	pooled	13	NMR	Taufik	2012	22311613	10.1007/s10719-012-9370-9
Non-human primates	Primates	Eulemur	mongoz		Mongoose Lemur	4_2_0_0_0b	3	pooled	13	NMR	Taufik	2012	22311613	10.1007/s10719-012-9370-9
Non-human primates	Primates	Eulemur	mongoz		Mongoose Lemur	4_2_0_1_0c	3	pooled	13	NMR	Taufik	2012	22311613	10.1007/s10719-012-9370-9
Non-human primates	Primates	Eulemur	mongoz		Mongoose Lemur	4_2_1_0_0d	3	pooled	13	NMR	Taufik	2012	22311613	10.1007/s10719-012-9370-9
Non-human primates	Primates	Eulemur	mongoz		Mongoose Lemur	4_2_1_1_0d	3	pooled	13	NMR	Taufik	2012	22311613	10.1007/s10719-012-9370-9
Non-human primates	Primates	Eulemur	mongoz		Mongoose Lemur	4_2_2_0_0c	3	pooled	13	NMR	Taufik	2012	22311613	10.1007/s10719-012-9370-9
Feloidea Carnivores	Carnivora	Felis	catus		Domestic Cat	2_0_0_0_1d	6	139	33	LC-MS	Wrigglesworth	2020	33270789	10.1371/journal.pone.0243323
Feloidea Carnivores	Carnivora	Felis	catus		Domestic Cat	2_0_0_1_0a	6	139	33	LC-MS	Wrigglesworth	2020	33270789	10.1371/journal.pone.0243323
Feloidea Carnivores	Carnivora	Felis	catus		Domestic Cat	2_0_0_1_0b	6	139	33	LC-MS	Wrigglesworth	2020	33270789	10.1371/journal.pone.0243323
Feloidea Carnivores	Carnivora	Felis	catus		Domestic Cat	2_0_1_0_0a	6	139	33	LC-MS	Wrigglesworth	2020	33270789	10.1371/journal.pone.0243323
Feloidea Carnivores	Carnivora	Felis	catus		Domestic Cat	2_0_1_0_0b	6	139	33	LC-MS	Wrigglesworth	2020	33270789	10.1371/journal.pone.0243323
Feloidea Carnivores	Carnivora	Felis	catus		Domestic Cat	2_0_1_1_0b	6	139	33	LC-MS	Wrigglesworth	2020	33270789	10.1371/journal.pone.0243323
Feloidea Carnivores	Carnivora	Felis	catus		Domestic Cat	2_0_2_0_0a	6	139	33	LC-MS	Wrigglesworth	2020	33270789	10.1371/journal.pone.0243323
Feloidea Carnivores	Carnivora	Felis	catus		Domestic Cat	3_0_0_0_0f	6	139	33	LC-MS	Wrigglesworth	2020	33270789	10.1371/journal.pone.0243323
Feloidea Carnivores	Carnivora	Felis	catus		Domestic Cat	3_0_0_0_0g	6	139	33	LC-MS	Wrigglesworth	2020	33270789	10.1371/journal.pone.0243323
Feloidea Carnivores	Carnivora	Felis	catus		Domestic Cat	3_0_0_0_0h	6	139	33	LC-MS	Wrigglesworth	2020	33270789	10.1371/journal.pone.0243323
Feloidea Carnivores	Carnivora	Felis	catus		Domestic Cat	3_0_0_0_0i	6	139	33	LC-MS	Wrigglesworth	2020	33270789	10.1371/journal.pone.0243323
Feloidea Carnivores	Carnivora	Felis	catus		Domestic Cat	3_1_0_0_0a	6	139	33	LC-MS	Wrigglesworth	2020	33270789	10.1371/journal.pone.0243323
Feloidea Carnivores	Carnivora	Felis	catus		Domestic Cat	3_1_0_0_0b	6	139	33	LC-MS	Wrigglesworth	2020	33270789	10.1371/journal.pone.0243323
Feloidea Carnivores	Carnivora	Felis	catus		Domestic Cat	3_1_1_0_0b	6	139	33	LC-MS	Wrigglesworth	2020	33270789	10.1371/journal.pone.0243323
Feloidea Carnivores	Carnivora	Felis	catus		Domestic Cat	3_3_2_0_0a	6	139	33	LC-MS	Wrigglesworth	2020	33270789	10.1371/journal.pone.0243323
Feloidea Carnivores	Carnivora	Felis	catus		Domestic Cat	4_0_0_0_0c	6	139	33	LC-MS	Wrigglesworth	2020	33270789	10.1371/journal.pone.0243323
Feloidea Carnivores	Carnivora	Felis	catus		Domestic Cat	4_0_0_0_0d	6	139	33	LC-MS	Wrigglesworth	2020	33270789	10.1371/journal.pone.0243323
Feloidea Carnivores	Carnivora	Felis	catus		Domestic Cat	4_0_0_0_0e	6	139	33	LC-MS	Wrigglesworth	2020	33270789	10.1371/journal.pone.0243323
Feloidea Carnivores	Carnivora	Felis	catus		Domestic Cat	4_1_1_0_0g	6	139	33	LC-MS	Wrigglesworth	2020	33270789	10.1371/journal.pone.0243323
Feloidea Carnivores	Carnivora	Felis	catus		Domestic Cat	4_1_1_1_0c	6	139	33	LC-MS	Wrigglesworth	2020	33270789	10.1371/journal.pone.0243323
Feloidea Carnivores	Carnivora	Felis	catus		Domestic Cat	4_2_0_0_0b	6	139	33	LC-MS	Wrigglesworth	2020	33270789	10.1371/journal.pone.0243323
Feloidea Carnivores	Carnivora	Felis	catus		Domestic Cat	4_2_1_0_0k	6	139	33	LC-MS	Wrigglesworth	2020	33270789	10.1371/journal.pone.0243323
Feloidea Carnivores	Carnivora	Felis	catus		Domestic Cat	4_2_1_0_0q	6	139	33	LC-MS	Wrigglesworth	2020	33270789	10.1371/journal.pone.0243323
Feloidea Carnivores	Carnivora	Felis	catus		Domestic Cat	4_2_2_0_0b	6	139	33	LC-MS	Wrigglesworth	2020	33270789	10.1371/journal.pone.0243323
Feloidea Carnivores	Carnivora	Felis	catus		Domestic Cat	4_2_2_0_0l	6	139	33	LC-MS	Wrigglesworth	2020	33270789	10.1371/journal.pone.0243323
Feloidea Carnivores	Carnivora	Felis	catus		Domestic Cat	5_2_0_0_0c	6	139	33	LC-MS	Wrigglesworth	2020	33270789	10.1371/journal.pone.0243323
Feloidea Carnivores	Carnivora	Felis	catus		Domestic Cat	5_2_0_0_0e	6	139	33	LC-MS	Wrigglesworth	2020	33270789	10.1371/journal.pone.0243323
Feloidea Carnivores	Carnivora	Felis	catus		Domestic Cat	5_2_0_1_0c	6	139	33	LC-MS	Wrigglesworth	2020	33270789	10.1371/journal.pone.0243323
Feloidea Carnivores	Carnivora	Felis	catus		Domestic Cat	5_2_1_0_0b	6	139	33	LC-MS	Wrigglesworth	2020	33270789	10.1371/journal.pone.0243323
Feloidea Carnivores	Carnivora	Felis	catus		Domestic Cat	5_2_1_0_0c	6	139	33	LC-MS	Wrigglesworth	2020	33270789	10.1371/journal.pone.0243323
Feloidea Carnivores	Carnivora	Felis	catus		Domestic Cat	5_2_2_0_0b	6	139	33	LC-MS	Wrigglesworth	2020	33270789	10.1371/journal.pone.0243323
Feloidea Carnivores	Carnivora	Felis	catus		Domestic Cat	6_2_0_0_0e	6	139	33	LC-MS	Wrigglesworth	2020	33270789	10.1371/journal.pone.0243323
Feloidea Carnivores	Carnivora	Panthera	leo		African Lion	2_0_0_0_1a	1	1	3	NMR	Senda	2010		10.1111/j.1740-0929.2010.00787.x
Feloidea Carnivores	Carnivora	Panthera	leo		African Lion	2_0_0_1_0a	1	1	3	NMR	Senda	2010		10.1111/j.1740-0929.2010.00787.x
Feloidea Carnivores	Carnivora	Panthera	leo		African Lion	3_0_1_0_0a	1	1	3	NMR	Senda	2010		10.1111/j.1740-0929.2010.00787.x
Feloidea Carnivores	Carnivora	Panthera	leo		African Lion	1_1_1_0_0a	unknown	unknown	63	LC-MS	Remoroza	2020		10.1021/acs.analchem.0c00342
Feloidea Carnivores	Carnivora	Panthera	leo		African Lion	1_1_1_0_0d	unknown	unknown	63	LC-MS	Remoroza	2020		10.1021/acs.analchem.0c00342
Feloidea Carnivores	Carnivora	Panthera	leo		African Lion	2_0_0_0_1a	unknown	unknown	63	LC-MS	Remoroza	2020		10.1021/acs.analchem.0c00342
Feloidea Carnivores	Carnivora	Panthera	leo		African Lion	2_0_0_0_1b	unknown	unknown	63	LC-MS	Remoroza	2020		10.1021/acs.analchem.0c00342
Feloidea Carnivores	Carnivora	Panthera	leo		African Lion	2_0_0_0_2b	unknown	unknown	63	LC-MS	Remoroza	2020		10.1021/acs.analchem.0c00342
Feloidea Carnivores	Carnivora	Panthera	leo		African Lion	2_0_0_1_0a	unknown	unknown	63	LC-MS	Remoroza	2020		10.1021/acs.analchem.0c00342
Feloidea Carnivores	Carnivora	Panthera	leo		African Lion	2_0_0_1_0b	unknown	unknown	63	LC-MS	Remoroza	2020		10.1021/acs.analchem.0c00342
Feloidea Carnivores	Carnivora	Panthera	leo		African Lion	2_0_0_1_1b	unknown	unknown	63	LC-MS	Remoroza	2020		10.1021/acs.analchem.0c00342
Feloidea Carnivores	Carnivora	Panthera	leo		African Lion	2_0_0_1_1d	unknown	unknown	63	LC-MS	Remoroza	2020		10.1021/acs.analchem.0c00342
Feloidea Carnivores	Carnivora	Panthera	leo		African Lion	2_0_0_2_0a	unknown	unknown	63	LC-MS	Remoroza	2020		10.1021/acs.analchem.0c00342
Feloidea Carnivores	Carnivora	Panthera	leo		African Lion	2_0_1_0_0a	unknown	unknown	63	LC-MS	Remoroza	2020		10.1021/acs.analchem.0c00342
Feloidea Carnivores	Carnivora	Panthera	leo		African Lion	2_0_1_0_0b	unknown	unknown	63	LC-MS	Remoroza	2020		10.1021/acs.analchem.0c00342
Feloidea Carnivores	Carnivora	Panthera	leo		African Lion	2_0_2_0_0a	unknown	unknown	63	LC-MS	Remoroza	2020		10.1021/acs.analchem.0c00342
Feloidea Carnivores	Carnivora	Panthera	leo		African Lion	2_1_0_0_0a	unknown	unknown	63	LC-MS	Remoroza	2020		10.1021/acs.analchem.0c00342
Feloidea Carnivores	Carnivora	Panthera	leo		African Lion	2_1_0_0_0c	unknown	unknown	63	LC-MS	Remoroza	2020		10.1021/acs.analchem.0c00342
Feloidea Carnivores	Carnivora	Panthera	leo		African Lion	2_1_1_0_0c	unknown	unknown	63	LC-MS	Remoroza	2020		10.1021/acs.analchem.0c00342
Feloidea Carnivores	Carnivora	Panthera	leo		African Lion	2_1_1_0_0e	unknown	unknown	63	LC-MS	Remoroza	2020		10.1021/acs.analchem.0c00342
Feloidea Carnivores	Carnivora	Panthera	leo		African Lion	3_0_0_0_0a	unknown	unknown	63	LC-MS	Remoroza	2020		10.1021/acs.analchem.0c00342
Feloidea Carnivores	Carnivora	Panthera	leo		African Lion	3_0_0_0_0b	unknown	unknown	63	LC-MS	Remoroza	2020		10.1021/acs.analchem.0c00342
Feloidea Carnivores	Carnivora	Panthera	leo		African Lion	3_0_0_0_0e	unknown	unknown	63	LC-MS	Remoroza	2020		10.1021/acs.analchem.0c00342
Feloidea Carnivores	Carnivora	Panthera	leo		African Lion	3_0_0_1_0g	unknown	unknown	63	LC-MS	Remoroza	2020		10.1021/acs.analchem.0c00342
Feloidea Carnivores	Carnivora	Panthera	leo		African Lion	3_0_0_1_0h	unknown	unknown	63	LC-MS	Remoroza	2020		10.1021/acs.analchem.0c00342
Feloidea Carnivores	Carnivora	Panthera	leo		African Lion	3_0_0_2_0b	unknown	unknown	63	LC-MS	Remoroza	2020		10.1021/acs.analchem.0c00342
Feloidea Carnivores	Carnivora	Panthera	leo		African Lion	3_0_0_2_0e	unknown	unknown	63	LC-MS	Remoroza	2020		10.1021/acs.analchem.0c00342
Feloidea Carnivores	Carnivora	Panthera	leo		African Lion	3_0_1_0_0c	unknown	unknown	63	LC-MS	Remoroza	2020		10.1021/acs.analchem.0c00342
Feloidea Carnivores	Carnivora	Panthera	leo		African Lion	3_0_1_0_0d	unknown	unknown	63	LC-MS	Remoroza	2020		10.1021/acs.analchem.0c00342
Feloidea Carnivores	Carnivora	Panthera	leo		African Lion	3_1_0_0_0a	unknown	unknown	63	LC-MS	Remoroza	2020		10.1021/acs.analchem.0c00342
Feloidea Carnivores	Carnivora	Panthera	leo		African Lion	3_1_0_0_0b	unknown	unknown	63	LC-MS	Remoroza	2020		10.1021/acs.analchem.0c00342
Feloidea Carnivores	Carnivora	Panthera	leo		African Lion	3_1_0_0_0c	unknown	unknown	63	LC-MS	Remoroza	2020		10.1021/acs.analchem.0c00342
Feloidea Carnivores	Carnivora	Panthera	leo		African Lion	3_1_0_1_0c	unknown	unknown	63	LC-MS	Remoroza	2020		10.1021/acs.analchem.0c00342
Feloidea Carnivores	Carnivora	Panthera	leo		African Lion	3_1_0_1_0f	unknown	unknown	63	LC-MS	Remoroza	2020		10.1021/acs.analchem.0c00342
Feloidea Carnivores	Carnivora	Panthera	leo		African Lion	3_1_0_2_0a	unknown	unknown	63	LC-MS	Remoroza	2020		10.1021/acs.analchem.0c00342
Feloidea Carnivores	Carnivora	Panthera	leo		African Lion	3_1_1_0_0f	unknown	unknown	63	LC-MS	Remoroza	2020		10.1021/acs.analchem.0c00342
Feloidea Carnivores	Carnivora	Panthera	leo		African Lion	3_1_1_0_0c	unknown	unknown	63	LC-MS	Remoroza	2020		10.1021/acs.analchem.0c00342
Feloidea Carnivores	Carnivora	Panthera	leo		African Lion	3_1_1_0_0e	unknown	unknown	63	LC-MS	Remoroza	2020		10.1021/acs.analchem.0c00342
Feloidea Carnivores	Carnivora	Panthera	leo		African Lion	3_1_1_0_0l	unknown	unknown	63	LC-MS	Remoroza	2020		10.1021/acs.analchem.0c00342
Feloidea Carnivores	Carnivora	Panthera	leo		African Lion	3_2_0_0_0f	unknown	unknown	63	LC-MS	Remoroza	2020		10.1021/acs.analchem.0c00342
Feloidea Carnivores	Carnivora	Panthera	leo		African Lion	3_2_0_0_0g	unknown	unknown	63	LC-MS	Remoroza	2020		10.1021/acs.analchem.0c00342
Feloidea Carnivores	Carnivora	Panthera	leo		African Lion	3_2_1_0_0e	unknown	unknown	63	LC-MS	Remoroza	2020		10.1021/acs.analchem.0c00342
Feloidea Carnivores	Carnivora	Panthera	leo		African Lion	3_2_1_0_0f	unknown	unknown	63	LC-MS	Remoroza	2020		10.1021/acs.analchem.0c00342
Feloidea Carnivores	Carnivora	Panthera	leo		African Lion	3_3_0_0_0c	unknown	unknown	63	LC-MS	Remoroza	2020		10.1021/acs.analchem.0c00342
Feloidea Carnivores	Carnivora	Panthera	leo		African Lion	3_3_0_0_0d	unknown	unknown	63	LC-MS	Remoroza	2020		10.1021/acs.analchem.0c00342
Feloidea Carnivores	Carnivora	Panthera	leo		African Lion	4_0_0_0_0b	unknown	unknown	63	LC-MS	Remoroza	2020		10.1021/acs.analchem.0c00342
Feloidea Carnivores	Carnivora	Panthera	leo		African Lion	4_0_0_0_0c	unknown	unknown	63	LC-MS	Remoroza	2020		10.1021/acs.analchem.0c00342
Feloidea Carnivores	Carnivora	Panthera	leo		African Lion	4_1_0_0_0a	unknown	unknown	63	LC-MS	Remoroza	2020		10.1021/acs.analchem.0c00342
Feloidea Carnivores	Carnivora	Panthera	leo		African Lion	4_1_0_0_0h	unknown	unknown	63	LC-MS	Remoroza	2020		10.1021/acs.analchem.0c00342
Feloidea Carnivores	Carnivora	Panthera	leo		African Lion	4_2_0_0_0b	unknown	unknown	63	LC-MS	Remoroza	2020		10.1021/acs.analchem.0c00342
Feloidea Carnivores	Carnivora	Panthera	leo		African Lion	4_2_0_0_0d	unknown	unknown	63	LC-MS	Remoroza	2020		10.1021/acs.analchem.0c00342
Feloidea Carnivores	Carnivora	Panthera	leo		African Lion	4_2_1_0_0a	unknown	unknown	63	LC-MS	Remoroza	2020		10.1021/acs.analchem.0c00342
Feloidea Carnivores	Carnivora	Panthera	leo		African Lion	4_2_1_0_0o	unknown	unknown	63	LC-MS	Remoroza	2020		10.1021/acs.analchem.0c00342
Feloidea Carnivores	Carnivora	Panthera	leo		African Lion	4_2_1_0_0r	unknown	unknown	63	LC-MS	Remoroza	2020		10.1021/acs.analchem.0c00342
Feloidea Carnivores	Carnivora	Panthera	leo		African Lion	4_2_2_0_0a	unknown	unknown	63	LC-MS	Remoroza	2020		10.1021/acs.analchem.0c00342
Feloidea Carnivores	Carnivora	Panthera	leo		African Lion	4_2_2_0_0i	unknown	unknown	63	LC-MS	Remoroza	2020		10.1021/acs.analchem.0c00342
Feloidea Carnivores	Carnivora	Panthera	leo		African Lion	4_3_1_0_0b	unknown	unknown	63	LC-MS	Remoroza	2020		10.1021/acs.analchem.0c00342
Feloidea Carnivores	Carnivora	Panthera	leo		African Lion	5_2_0_0_0c	unknown	unknown	63	LC-MS	Remoroza	2020		10.1021/acs.analchem.0c00342
Feloidea Carnivores	Carnivora	Panthera	leo		African Lion	5_2_0_0_0e	unknown	unknown	63	LC-MS	Remoroza	2020		10.1021/acs.analchem.0c00342
Feloidea Carnivores	Carnivora	Panthera	leo		African Lion	5_2_1_0_0b	unknown	unknown	63	LC-MS	Remoroza	2020		10.1021/acs.analchem.0c00342
Feloidea Carnivores	Carnivora	Panthera	leo		African Lion	6_2_0_0_0d	unknown	unknown	63	LC-MS	Remoroza	2020		10.1021/acs.analchem.0c00342
Feloidea Carnivores	Carnivora	Panthera	leo		African Lion	7_0_0_0_0a	unknown	unknown	63	LC-MS	Remoroza	2020		10.1021/acs.analchem.0c00342
Feloidea Carnivores	Carnivora	Panthera	leo		African Lion	8_0_0_0_0b	unknown	unknown	63	LC-MS	Remoroza	2020		10.1021/acs.analchem.0c00342
Feloidea Carnivores	Carnivora	Neofelis	nebulosa		Clouded Leopard	2_0_0_0_1a	1	1	3	NMR	Senda	2010		10.1111/j.1740-0929.2010.00787.x
Feloidea Carnivores	Carnivora	Neofelis	nebulosa		Clouded Leopard	2_1_1_0_0b	1	1	3	NMR	Senda	2010		10.1111/j.1740-0929.2010.00787.x
Feloidea Carnivores	Carnivora	Neofelis	nebulosa		Clouded Leopard	3_0_0_0_0a	1	1	3	NMR	Senda	2010		10.1111/j.1740-0929.2010.00787.x
Feloidea Carnivores	Carnivora	Acinonyx	jubatus		Cheetah	2_0_0_2_0a	3	3	6	NMR, MALDI-MS	Urashima	2020		10.1007/s10719-019-09899-7
Feloidea Carnivores	Carnivora	Acinonyx	jubatus		Cheetah	3_0_0_0_0a	3	3	6	NMR, MALDI-MS	Urashima	2020		10.1007/s10719-019-09899-7
Feloidea Carnivores	Carnivora	Acinonyx	jubatus		Cheetah	3_0_0_0_0b	3	3	6	NMR, MALDI-MS	Urashima	2020		10.1007/s10719-019-09899-7
Feloidea Carnivores	Carnivora	Acinonyx	jubatus		Cheetah	3_0_0_0_0e	3	3	6	NMR, MALDI-MS	Urashima	2020		10.1007/s10719-019-09899-7
Feloidea Carnivores	Carnivora	Acinonyx	jubatus		Cheetah	4_2_0_0_0b	3	3	6	NMR, MALDI-MS	Urashima	2020		10.1007/s10719-019-09899-7
Feloidea Carnivores	Carnivora	Crocuta	crocuta		Hyena	2_0_0_0_1a	1	1	4	NMR	Uemura	2009	18840538	10.1016/j.cbpa.2008.09.013
Feloidea Carnivores	Carnivora	Crocuta	crocuta		Hyena	2_0_1_0_0a	1	1	4	NMR	Uemura	2009	18840538	10.1016/j.cbpa.2008.09.013
Feloidea Carnivores	Carnivora	Crocuta	crocuta		Hyena	3_0_0_0_0a	1	1	4	NMR	Uemura	2009	18840538	10.1016/j.cbpa.2008.09.013
Feloidea Carnivores	Carnivora	Crocuta	crocuta		Hyena	3_0_1_0_0a	1	1	4	NMR	Uemura	2009	18840538	10.1016/j.cbpa.2008.09.013
Feloidea Carnivores	Carnivora	Crocuta	crocuta		Hyena	3_1_0_0_0b	1	1	4	NMR	Uemura	2009	18840538	10.1016/j.cbpa.2008.09.013
Feloidea Carnivores	Carnivora	Crocuta	crocuta		Hyena	4_2_0_0_0b	1	1	4	NMR	Uemura	2009	18840538	10.1016/j.cbpa.2008.09.013
Canoidea Carnivores	Carnivora	Canis	lupus	familiaris	Domestic Dog	2_0_0_1_0a	23	230	40	LC-MS	Wrigglesworth	2020	33270789	10.1371/journal.pone.0243323
Canoidea Carnivores	Carnivora	Canis	lupus	familiaris	Domestic Dog	2_0_0_1_0b	23	230	40	LC-MS	Wrigglesworth	2020	33270789	10.1371/journal.pone.0243323
Canoidea Carnivores	Carnivora	Canis	lupus	familiaris	Domestic Dog	2_0_1_0_0a	23	230	40	LC-MS	Wrigglesworth	2020	33270789	10.1371/journal.pone.0243323
Canoidea Carnivores	Carnivora	Canis	lupus	familiaris	Domestic Dog	2_0_1_1_0b	23	230	40	LC-MS	Wrigglesworth	2020	33270789	10.1371/journal.pone.0243323
Canoidea Carnivores	Carnivora	Canis	lupus	familiaris	Domestic Dog	2_0_2_0_0b	23	230	40	LC-MS	Wrigglesworth	2020	33270789	10.1371/journal.pone.0243323
Canoidea Carnivores	Carnivora	Canis	lupus	familiaris	Domestic Dog	2_0_2_0_0c	23	230	40	LC-MS	Wrigglesworth	2020	33270789	10.1371/journal.pone.0243323
Canoidea Carnivores	Carnivora	Canis	lupus	familiaris	Domestic Dog	2_0_2_0_0d	23	230	40	LC-MS	Wrigglesworth	2020	33270789	10.1371/journal.pone.0243323
Canoidea Carnivores	Carnivora	Canis	lupus	familiaris	Domestic Dog	2_1_0_0_0k	23	230	40	LC-MS	Wrigglesworth	2020	33270789	10.1371/journal.pone.0243323
Canoidea Carnivores	Carnivora	Canis	lupus	familiaris	Domestic Dog	2_1_1_0_0c	23	230	40	LC-MS	Wrigglesworth	2020	33270789	10.1371/journal.pone.0243323
Canoidea Carnivores	Carnivora	Canis	lupus	familiaris	Domestic Dog	2_1_1_0_0e	23	230	40	LC-MS	Wrigglesworth	2020	33270789	10.1371/journal.pone.0243323
Canoidea Carnivores	Carnivora	Canis	lupus	familiaris	Domestic Dog	2_1_1_0_0f	23	230	40	LC-MS	Wrigglesworth	2020	33270789	10.1371/journal.pone.0243323
Canoidea Carnivores	Carnivora	Canis	lupus	familiaris	Domestic Dog	3_0_0_0_0f	23	230	40	LC-MS	Wrigglesworth	2020	33270789	10.1371/journal.pone.0243323
Canoidea Carnivores	Carnivora	Canis	lupus	familiaris	Domestic Dog	3_0_0_0_0g	23	230	40	LC-MS	Wrigglesworth	2020	33270789	10.1371/journal.pone.0243323
Canoidea Carnivores	Carnivora	Canis	lupus	familiaris	Domestic Dog	3_0_0_0_0h	23	230	40	LC-MS	Wrigglesworth	2020	33270789	10.1371/journal.pone.0243323
Canoidea Carnivores	Carnivora	Canis	lupus	familiaris	Domestic Dog	3_0_0_1_0g	23	230	40	LC-MS	Wrigglesworth	2020	33270789	10.1371/journal.pone.0243323
Canoidea Carnivores	Carnivora	Canis	lupus	familiaris	Domestic Dog	3_0_0_1_0h	23	230	40	LC-MS	Wrigglesworth	2020	33270789	10.1371/journal.pone.0243323
Canoidea Carnivores	Carnivora	Canis	lupus	familiaris	Domestic Dog	3_0_1_0_0e	23	230	40	LC-MS	Wrigglesworth	2020	33270789	10.1371/journal.pone.0243323
Canoidea Carnivores	Carnivora	Canis	lupus	familiaris	Domestic Dog	3_0_1_0_0f	23	230	40	LC-MS	Wrigglesworth	2020	33270789	10.1371/journal.pone.0243323
Canoidea Carnivores	Carnivora	Canis	lupus	familiaris	Domestic Dog	3_1_0_0_0a	23	230	40	LC-MS	Wrigglesworth	2020	33270789	10.1371/journal.pone.0243323
Canoidea Carnivores	Carnivora	Canis	lupus	familiaris	Domestic Dog	3_1_0_0_0b	23	230	40	LC-MS	Wrigglesworth	2020	33270789	10.1371/journal.pone.0243323
Canoidea Carnivores	Carnivora	Canis	lupus	familiaris	Domestic Dog	3_1_0_0_0f	23	230	40	LC-MS	Wrigglesworth	2020	33270789	10.1371/journal.pone.0243323
Canoidea Carnivores	Carnivora	Canis	lupus	familiaris	Domestic Dog	3_1_0_1_0f	23	230	40	LC-MS	Wrigglesworth	2020	33270789	10.1371/journal.pone.0243323
Canoidea Carnivores	Carnivora	Canis	lupus	familiaris	Domestic Dog	3_1_0_1_0g	23	230	40	LC-MS	Wrigglesworth	2020	33270789	10.1371/journal.pone.0243323
Canoidea Carnivores	Carnivora	Canis	lupus	familiaris	Domestic Dog	3_1_1_0_0h	23	230	40	LC-MS	Wrigglesworth	2020	33270789	10.1371/journal.pone.0243323
Canoidea Carnivores	Carnivora	Canis	lupus	familiaris	Domestic Dog	3_2_1_0_0e	23	230	40	LC-MS	Wrigglesworth	2020	33270789	10.1371/journal.pone.0243323
Canoidea Carnivores	Carnivora	Canis	lupus	familiaris	Domestic Dog	3_2_1_0_0f	23	230	40	LC-MS	Wrigglesworth	2020	33270789	10.1371/journal.pone.0243323
Canoidea Carnivores	Carnivora	Canis	lupus	familiaris	Domestic Dog	3_3_0_0_0c	23	230	40	LC-MS	Wrigglesworth	2020	33270789	10.1371/journal.pone.0243323
Canoidea Carnivores	Carnivora	Canis	lupus	familiaris	Domestic Dog	4_0_0_0_0c	23	230	40	LC-MS	Wrigglesworth	2020	33270789	10.1371/journal.pone.0243323
Canoidea Carnivores	Carnivora	Canis	lupus	familiaris	Domestic Dog	4_0_0_0_0d	23	230	40	LC-MS	Wrigglesworth	2020	33270789	10.1371/journal.pone.0243323
Canoidea Carnivores	Carnivora	Canis	lupus	familiaris	Domestic Dog	4_0_0_0_0e	23	230	40	LC-MS	Wrigglesworth	2020	33270789	10.1371/journal.pone.0243323
Canoidea Carnivores	Carnivora	Canis	lupus	familiaris	Domestic Dog	4_2_0_0_0c	23	230	40	LC-MS	Wrigglesworth	2020	33270789	10.1371/journal.pone.0243323
Canoidea Carnivores	Carnivora	Canis	lupus	familiaris	Domestic Dog	4_2_0_1_0n	23	230	40	LC-MS	Wrigglesworth	2020	33270789	10.1371/journal.pone.0243323
Canoidea Carnivores	Carnivora	Canis	lupus	familiaris	Domestic Dog	4_2_0_1_0o	23	230	40	LC-MS	Wrigglesworth	2020	33270789	10.1371/journal.pone.0243323
Canoidea Carnivores	Carnivora	Canis	lupus	familiaris	Domestic Dog	4_2_0_1_0p	23	230	40	LC-MS	Wrigglesworth	2020	33270789	10.1371/journal.pone.0243323
Canoidea Carnivores	Carnivora	Canis	lupus	familiaris	Domestic Dog	4_2_0_1_0q	23	230	40	LC-MS	Wrigglesworth	2020	33270789	10.1371/journal.pone.0243323
Canoidea Carnivores	Carnivora	Canis	lupus	familiaris	Domestic Dog	4_2_1_1_0n	23	230	40	LC-MS	Wrigglesworth	2020	33270789	10.1371/journal.pone.0243323
Canoidea Carnivores	Carnivora	Canis	lupus	familiaris	Domestic Dog	6_4_0_1_0b	23	230	40	LC-MS	Wrigglesworth	2020	33270789	10.1371/journal.pone.0243323
Canoidea Carnivores	Carnivora	Canis	lupus	familiaris	Domestic Dog	6_5_1_1_0a	23	230	40	LC-MS	Wrigglesworth	2020	33270789	10.1371/journal.pone.0243323
Canoidea Carnivores	Carnivora	Canis	lupus	familiaris	Domestic Dog	6_5_1_1_0b	23	230	40	LC-MS	Wrigglesworth	2020	33270789	10.1371/journal.pone.0243323
Canoidea Carnivores	Carnivora	Canis	lupus	familiaris	Domestic Dog	7_2_0_1_0b	23	230	40	LC-MS	Wrigglesworth	2020	33270789	10.1371/journal.pone.0243323
Canoidea Carnivores	Carnivora	Canis	lupus	familiaris	Domestic Dog	2_0_0_1_0a	4	4	6	HPLC-Fluorescence	Rostami	2014	24924915	10.1371/journal.pone.0099824.
Canoidea Carnivores	Carnivora	Canis	lupus	familiaris	Domestic Dog	2_0_0_1_0b	4	4	6	HPLC-Fluorescence	Rostami	2014	24924915	10.1371/journal.pone.0099824.
Canoidea Carnivores	Carnivora	Canis	lupus	familiaris	Domestic Dog	2_0_1_0_0a	4	4	6	HPLC-Fluorescence	Rostami	2014	24924915	10.1371/journal.pone.0099824.
Canoidea Carnivores	Carnivora	Canis	lupus	familiaris	Domestic Dog	2_1_1_0_0c	4	4	6	HPLC-Fluorescence	Rostami	2014	24924915	10.1371/journal.pone.0099824.
Canoidea Carnivores	Carnivora	Canis	lupus	familiaris	Domestic Dog	3_0_0_0_0a	4	4	6	HPLC-Fluorescence	Rostami	2014	24924915	10.1371/journal.pone.0099824.
Canoidea Carnivores	Carnivora	Canis	lupus	familiaris	Domestic Dog	3_0_0_0_0f	4	4	6	HPLC-Fluorescence	Rostami	2014	24924915	10.1371/journal.pone.0099824.
Canoidea Carnivores	Carnivora	Canis	lupus	familiaris	Domestic Dog	2_0_1_0_0b	1	1	3	HPLC	Warren	2001	11787698	10.1007/978-1-4615-1371-1_40
Canoidea Carnivores	Carnivora	Canis	lupus	familiaris	Domestic Dog	3_1_0_0_0a	1	1	3	HPLC	Warren	2001	11787698	10.1007/978-1-4615-1371-1_40
Canoidea Carnivores	Carnivora	Canis	lupus	familiaris	Domestic Dog	3_1_0_0_0b	1	1	3	HPLC	Warren	2001	11787698	10.1007/978-1-4615-1371-1_40
Canoidea Carnivores	Carnivora	Canis	lupus	familiaris	Domestic Dog	2_0_1_0_0a	1	1	2	NMR, MS	Bubb	1999	10515052	10.1016/s0008-6215(99)00102-0
Canoidea Carnivores	Carnivora	Procyonidae	lotor		Raccoon	2_0_1_0_0a	5	5	8	NMR, MALDI-MS	Urashima	2018	29644514	10.1007/s10719-018-9821-z
Canoidea Carnivores	Carnivora	Procyonidae	lotor		Raccoon	3_1_1_0_0d	5	5	8	NMR, MALDI-MS	Urashima	2018	29644514	10.1007/s10719-018-9821-z
Canoidea Carnivores	Carnivora	Procyonidae	lotor		Raccoon	4_2_1_0_0g	5	5	8	NMR, MALDI-MS	Urashima	2018	29644514	10.1007/s10719-018-9821-z
Canoidea Carnivores	Carnivora	Procyonidae	lotor		Raccoon	4_2_2_0_0a	5	5	8	NMR, MALDI-MS	Urashima	2018	29644514	10.1007/s10719-018-9821-z
Canoidea Carnivores	Carnivora	Procyonidae	lotor		Raccoon	6_4_2_1_0b	5	5	8	NMR, MALDI-MS	Urashima	2018	29644514	10.1007/s10719-018-9821-z
Canoidea Carnivores	Carnivora	Procyonidae	lotor		Raccoon	6_4_2_1_0c	5	5	8	NMR, MALDI-MS	Urashima	2018	29644514	10.1007/s10719-018-9821-z
Canoidea Carnivores	Carnivora	Procyonidae	lotor		Raccoon	8_6_3_1_0a	5	5	8	NMR, MALDI-MS	Urashima	2018	29644514	10.1007/s10719-018-9821-z
Canoidea Carnivores	Carnivora	Procyonidae	lotor		Raccoon	8_6_3_1_0b	5	5	8	NMR, MALDI-MS	Urashima	2018	29644514	10.1007/s10719-018-9821-z
Canoidea Carnivores	Carnivora	Nasua	nasua		Coati	2_0_1_0_0a	1	1	5	NMR	Urashima	1999	10425739	10.1016/s1095-6433(99)00049-5
Canoidea Carnivores	Carnivora	Nasua	nasua		Coati	3_0_0_0_0a	1	1	5	NMR	Urashima	1999	10425739	10.1016/s1095-6433(99)00049-5
Canoidea Carnivores	Carnivora	Nasua	nasua		Coati	3_1_0_0_0b	1	1	5	NMR	Urashima	1999	10425739	10.1016/s1095-6433(99)00049-5
Canoidea Carnivores	Carnivora	Nasua	nasua		Coati	3_1_1_0_0a	1	1	5	NMR	Urashima	1999	10425739	10.1016/s1095-6433(99)00049-5
Canoidea Carnivores	Carnivora	Nasua	nasua		Coati	4_1_0_0_0b	1	1	5	NMR	Urashima	1999	10425739	10.1016/s1095-6433(99)00049-5
Canoidea Carnivores	Carnivora	Neovison	vison		Mink	2_0_1_0_0a	1	1	9	NMR	Urashima	2005	16289988	10.1016/j.cbpa.2005.09.015
Canoidea Carnivores	Carnivora	Neovison	vison		Mink	3_0_0_0_0a	1	1	9	NMR	Urashima	2005	16289988	10.1016/j.cbpa.2005.09.015
Canoidea Carnivores	Carnivora	Neovison	vison		Mink	3_1_0_0_0b	1	1	9	NMR	Urashima	2005	16289988	10.1016/j.cbpa.2005.09.015
Canoidea Carnivores	Carnivora	Neovison	vison		Mink	3_1_1_0_0d	1	1	9	NMR	Urashima	2005	16289988	10.1016/j.cbpa.2005.09.015
Canoidea Carnivores	Carnivora	Neovison	vison		Mink	4_1_0_0_0b	1	1	9	NMR	Urashima	2005	16289988	10.1016/j.cbpa.2005.09.015
Canoidea Carnivores	Carnivora	Neovison	vison		Mink	4_2_0_0_0b	1	1	9	NMR	Urashima	2005	16289988	10.1016/j.cbpa.2005.09.015
Canoidea Carnivores	Carnivora	Neovison	vison		Mink	4_2_0_1_0n	1	1	9	NMR	Urashima	2005	16289988	10.1016/j.cbpa.2005.09.015
Canoidea Carnivores	Carnivora	Neovison	vison		Mink	4_2_1_1_0d	1	1	9	NMR	Urashima	2005	16289988	10.1016/j.cbpa.2005.09.015
Canoidea Carnivores	Carnivora	Neovison	vison		Mink	5_2_0_1_0b	1	1	9	NMR	Urashima	2005	16289988	10.1016/j.cbpa.2005.09.015
Canoidea Carnivores	Carnivora	Mephitis	mephitis		Striped Skunk	2_0_0_1_0a	5	7	10	NMR	Taufik	2013	23607515	10.1111/asj.12040
Canoidea Carnivores	Carnivora	Mephitis	mephitis		Striped Skunk	2_0_1_0_0a	5	7	10	NMR	Taufik	2013	23607515	10.1111/asj.12040
Canoidea Carnivores	Carnivora	Mephitis	mephitis		Striped Skunk	2_1_1_0_0b	5	7	10	NMR	Taufik	2013	23607515	10.1111/asj.12040
Canoidea Carnivores	Carnivora	Mephitis	mephitis		Striped Skunk	3_0_0_0_0a	5	7	10	NMR	Taufik	2013	23607515	10.1111/asj.12040
Canoidea Carnivores	Carnivora	Mephitis	mephitis		Striped Skunk	3_1_0_0_0b	5	7	10	NMR	Taufik	2013	23607515	10.1111/asj.12040
Canoidea Carnivores	Carnivora	Mephitis	mephitis		Striped Skunk	3_1_1_0_0d	5	7	10	NMR	Taufik	2013	23607515	10.1111/asj.12040
Canoidea Carnivores	Carnivora	Mephitis	mephitis		Striped Skunk	4_1_0_0_0b	5	7	10	NMR	Taufik	2013	23607515	10.1111/asj.12040
Canoidea Carnivores	Carnivora	Mephitis	mephitis		Striped Skunk	4_2_0_0_0b	5	7	10	NMR	Taufik	2013	23607515	10.1111/asj.12040
Canoidea Carnivores	Carnivora	Mephitis	mephitis		Striped Skunk	4_2_1_0_0e	5	7	10	NMR	Taufik	2013	23607515	10.1111/asj.12040
Canoidea Carnivores	Carnivora	Mephitis	mephitis		Striped Skunk	5_2_0_1_0b	5	7	10	NMR	Taufik	2013	23607515	10.1111/asj.12040
Canoidea Carnivores	Carnivora	Ursus	americanus		Black Bear	2_0_0_1_0a	5	5	12	NMR, MALDI-MS	Urashima	2020		10.1007/s10719-019-09899-7
Canoidea Carnivores	Carnivora	Ursus	americanus		Black Bear	2_0_1_0_0a	5	5	12	NMR, MALDI-MS	Urashima	2020		10.1007/s10719-019-09899-7
Canoidea Carnivores	Carnivora	Ursus	americanus		Black Bear	3_0_0_0_0a	5	5	12	NMR, MALDI-MS	Urashima	2020		10.1007/s10719-019-09899-7
Canoidea Carnivores	Carnivora	Ursus	americanus		Black Bear	3_0_1_0_0a	5	5	12	NMR, MALDI-MS	Urashima	2020		10.1007/s10719-019-09899-7
Canoidea Carnivores	Carnivora	Ursus	americanus		Black Bear	3_0_2_0_0a	5	5	12	NMR, MALDI-MS	Urashima	2020		10.1007/s10719-019-09899-7
Canoidea Carnivores	Carnivora	Ursus	americanus		Black Bear	3_1_2_0_0a	5	5	12	NMR, MALDI-MS	Urashima	2020		10.1007/s10719-019-09899-7
Canoidea Carnivores	Carnivora	Ursus	americanus		Black Bear	4_1_0_0_0b	5	5	12	NMR, MALDI-MS	Urashima	2020		10.1007/s10719-019-09899-7
Canoidea Carnivores	Carnivora	Ursus	americanus		Black Bear	4_1_1_0_0b	5	5	12	NMR, MALDI-MS	Urashima	2020		10.1007/s10719-019-09899-7
Canoidea Carnivores	Carnivora	Ursus	americanus		Black Bear	4_2_1_1_0c	5	5	12	NMR, MALDI-MS	Urashima	2020		10.1007/s10719-019-09899-7
Canoidea Carnivores	Carnivora	Ursus	americanus		Black Bear	5_2_1_1_0a	5	5	12	NMR, MALDI-MS	Urashima	2020		10.1007/s10719-019-09899-7
Canoidea Carnivores	Carnivora	Ursus	americanus		Black Bear	5_2_0_1_0b	5	5	12	NMR, MALDI-MS	Urashima	2020		10.1007/s10719-019-09899-7
Canoidea Carnivores	Carnivora	Ursus	americanus		Black Bear	5_2_2_1_0a	5	5	12	NMR, MALDI-MS	Urashima	2020		10.1007/s10719-019-09899-7
Canoidea Carnivores	Carnivora	Ursus	americanus		Black Bear	2_0_1_0_0a	1	1	8	HPLC	Warren	2001	11787698	10.1007/978-1-4615-1371-1_40
Canoidea Carnivores	Carnivora	Ursus	americanus		Black Bear	2_0_1_0_0b	1	1	8	HPLC	Warren	2001	11787698	10.1007/978-1-4615-1371-1_40
Canoidea Carnivores	Carnivora	Ursus	americanus		Black Bear	2_0_2_0_0a	1	1	8	HPLC	Warren	2001	11787698	10.1007/978-1-4615-1371-1_40
Canoidea Carnivores	Carnivora	Ursus	americanus		Black Bear	3_1_0_0_0a	1	1	8	HPLC	Warren	2001	11787698	10.1007/978-1-4615-1371-1_40
Canoidea Carnivores	Carnivora	Ursus	americanus		Black Bear	3_1_0_0_0b	1	1	8	HPLC	Warren	2001	11787698	10.1007/978-1-4615-1371-1_40
Canoidea Carnivores	Carnivora	Ursus	americanus		Black Bear	3_1_1_0_0a	1	1	8	HPLC	Warren	2001	11787698	10.1007/978-1-4615-1371-1_40
Canoidea Carnivores	Carnivora	Ursus	americanus		Black Bear	3_1_2_0_0b	1	1	8	HPLC	Warren	2001	11787698	10.1007/978-1-4615-1371-1_40
Canoidea Carnivores	Carnivora	Ursus	americanus		Black Bear	4_2_1_0_0b	1	1	8	HPLC	Warren	2001	11787698	10.1007/978-1-4615-1371-1_40
Canoidea Carnivores	Carnivora	Ursus	thibetanus	japonicus	Japanese Black Bear	2_0_0_1_0a	2	3	4	NMR	Urashima	2004	15581791	10.1016/j.cbpc.2004.07.012
Canoidea Carnivores	Carnivora	Ursus	thibetanus	japonicus	Japanese Black Bear	4_2_0_2_0a	2	3	4	NMR	Urashima	2004	15581791	10.1016/j.cbpc.2004.07.012
Canoidea Carnivores	Carnivora	Ursus	thibetanus	japonicus	Japanese Black Bear	5_2_1_1_0a	2	3	4	NMR	Urashima	2004	15581791	10.1016/j.cbpc.2004.07.012
Canoidea Carnivores	Carnivora	Ursus	thibetanus	japonicus	Japanese Black Bear	5_2_2_1_0a	2	3	4	NMR	Urashima	2004	15581791	10.1016/j.cbpc.2004.07.012
Canoidea Carnivores	Carnivora	Ursus	thibetanus	japonicus	Japanese Black Bear	2_0_1_0_0a	4	12	11	NMR, FAB-MS, MALDI-MS	Urashima	1999	10572951	10.1016/s0304-4165(99)00134-8
Canoidea Carnivores	Carnivora	Ursus	thibetanus	japonicus	Japanese Black Bear	3_0_0_0_0a	4	12	11	NMR, FAB-MS, MALDI-MS	Urashima	1999	10572951	10.1016/s0304-4165(99)00134-8
Canoidea Carnivores	Carnivora	Ursus	thibetanus	japonicus	Japanese Black Bear	3_0_1_0_0a	4	12	11	NMR, FAB-MS, MALDI-MS	Urashima	1999	10572951	10.1016/s0304-4165(99)00134-8
Canoidea Carnivores	Carnivora	Ursus	thibetanus	japonicus	Japanese Black Bear	3_0_1_0_0b	4	12	11	NMR, FAB-MS, MALDI-MS	Urashima	1999	10572951	10.1016/s0304-4165(99)00134-8
Canoidea Carnivores	Carnivora	Ursus	thibetanus	japonicus	Japanese Black Bear	3_0_2_0_0a	4	12	11	NMR, FAB-MS, MALDI-MS	Urashima	1999	10572951	10.1016/s0304-4165(99)00134-8
Canoidea Carnivores	Carnivora	Ursus	thibetanus	japonicus	Japanese Black Bear	4_1_1_0_0b	4	12	11	NMR, FAB-MS, MALDI-MS	Urashima	1999	10572951	10.1016/s0304-4165(99)00134-8
Canoidea Carnivores	Carnivora	Ursus	thibetanus	japonicus	Japanese Black Bear	4_1_2_0_0a	4	12	11	NMR, FAB-MS, MALDI-MS	Urashima	1999	10572951	10.1016/s0304-4165(99)00134-8
Canoidea Carnivores	Carnivora	Ursus	thibetanus	japonicus	Japanese Black Bear	4_1_2_0_0b	4	12	11	NMR, FAB-MS, MALDI-MS	Urashima	1999	10572951	10.1016/s0304-4165(99)00134-8
Canoidea Carnivores	Carnivora	Ursus	thibetanus	japonicus	Japanese Black Bear	6_2_2_0_0a	4	12	11	NMR, FAB-MS, MALDI-MS	Urashima	1999	10572951	10.1016/s0304-4165(99)00134-8
Canoidea Carnivores	Carnivora	Ursus	thibetanus	japonicus	Japanese Black Bear	6_2_3_0_0a	4	12	11	NMR, FAB-MS, MALDI-MS	Urashima	1999	10572951	10.1016/s0304-4165(99)00134-8
Canoidea Carnivores	Carnivora	Ursus	thibetanus	japonicus	Japanese Black Bear	6_2_3_0_0b	4	12	11	NMR, FAB-MS, MALDI-MS	Urashima	1999	10572951	10.1016/s0304-4165(99)00134-8
Canoidea Carnivores	Carnivora	Ursus	arctos	yesoensis	Ezo Brown Bear	2_0_1_0_0a	1	1	6	NMR	Urashima	1997	9101720	10.1016/s0304-4165(96)00101-8
Canoidea Carnivores	Carnivora	Ursus	arctos	yesoensis	Ezo Brown Bear	3_0_0_0_0a	1	1	6	NMR	Urashima	1997	9101720	10.1016/s0304-4165(96)00101-8
Canoidea Carnivores	Carnivora	Ursus	arctos	yesoensis	Ezo Brown Bear	3_1_2_0_0c	1	1	6	NMR	Urashima	1997	9101720	10.1016/s0304-4165(96)00101-8
Canoidea Carnivores	Carnivora	Ursus	arctos	yesoensis	Ezo Brown Bear	4_1_1_0_0b	1	1	6	NMR	Urashima	1997	9101720	10.1016/s0304-4165(96)00101-8
Canoidea Carnivores	Carnivora	Ursus	arctos	yesoensis	Ezo Brown Bear	4_2_4_0_0a	1	1	6	NMR	Urashima	1997	9101720	10.1016/s0304-4165(96)00101-8
Canoidea Carnivores	Carnivora	Ursus	arctos	yesoensis	Ezo Brown Bear	6_2_2_0_0b	1	1	6	NMR	Urashima	1997	9101720	10.1016/s0304-4165(96)00101-8
Canoidea Carnivores	Carnivora	Ursus	arctos	horribilis	Grizzly Bear	2_0_1_0_0a	1	1	7	HPLC	Warren	2001	11787698	10.1007/978-1-4615-1371-1_40
Canoidea Carnivores	Carnivora	Ursus	arctos	horribilis	Grizzly Bear	2_0_2_0_0a	1	1	7	HPLC	Warren	2001	11787698	10.1007/978-1-4615-1371-1_40
Canoidea Carnivores	Carnivora	Ursus	arctos	horribilis	Grizzly Bear	3_1_0_0_0a	1	1	7	HPLC	Warren	2001	11787698	10.1007/978-1-4615-1371-1_40
Canoidea Carnivores	Carnivora	Ursus	arctos	horribilis	Grizzly Bear	3_1_0_0_0b	1	1	7	HPLC	Warren	2001	11787698	10.1007/978-1-4615-1371-1_40
Canoidea Carnivores	Carnivora	Ursus	arctos	horribilis	Grizzly Bear	3_1_1_0_0a	1	1	7	HPLC	Warren	2001	11787698	10.1007/978-1-4615-1371-1_40
Canoidea Carnivores	Carnivora	Ursus	arctos	horribilis	Grizzly Bear	3_1_2_0_0a	1	1	7	HPLC	Warren	2001	11787698	10.1007/978-1-4615-1371-1_40
Canoidea Carnivores	Carnivora	Ursus	arctos	horribilis	Grizzly Bear	3_1_2_0_0b	1	1	7	HPLC	Warren	2001	11787698	10.1007/978-1-4615-1371-1_40
Canoidea Carnivores	Carnivora	Ursus	maritimus		Polar Bear	2_0_0_1_0a	2	2	8	NMR	Urashima	2003	14662310	10.1016/j.cbpc.2003.09.001
Canoidea Carnivores	Carnivora	Ursus	maritimus		Polar Bear	2_0_1_0_0a	2	2	8	NMR	Urashima	2003	14662310	10.1016/j.cbpc.2003.09.001
Canoidea Carnivores	Carnivora	Ursus	maritimus		Polar Bear	2_1_1_0_0b	2	2	8	NMR	Urashima	2003	14662310	10.1016/j.cbpc.2003.09.001
Canoidea Carnivores	Carnivora	Ursus	maritimus		Polar Bear	2_1_2_0_0a	2	2	8	NMR	Urashima	2003	14662310	10.1016/j.cbpc.2003.09.001
Canoidea Carnivores	Carnivora	Ursus	maritimus		Polar Bear	3_0_0_0_0a	2	2	8	NMR	Urashima	2003	14662310	10.1016/j.cbpc.2003.09.001
Canoidea Carnivores	Carnivora	Ursus	maritimus		Polar Bear	3_0_1_0_0a	2	2	8	NMR	Urashima	2003	14662310	10.1016/j.cbpc.2003.09.001
Canoidea Carnivores	Carnivora	Ursus	maritimus		Polar Bear	3_0_1_0_0b	2	2	8	NMR	Urashima	2003	14662310	10.1016/j.cbpc.2003.09.001
Canoidea Carnivores	Carnivora	Ursus	maritimus		Polar Bear	3_0_2_0_0a	2	2	8	NMR	Urashima	2003	14662310	10.1016/j.cbpc.2003.09.001
Canoidea Carnivores	Carnivora	Ursus	maritimus		Polar Bear	2_0_1_0_0a	7	7	10	NMR	Urashima	2000	10913842	10.1016/s0304-4165(00)00103-3
Canoidea Carnivores	Carnivora	Ursus	maritimus		Polar Bear	2_1_1_0_0b	7	7	10	NMR	Urashima	2000	10913842	10.1016/s0304-4165(00)00103-3
Canoidea Carnivores	Carnivora	Ursus	maritimus		Polar Bear	2_1_2_0_0a	7	7	10	NMR	Urashima	2000	10913842	10.1016/s0304-4165(00)00103-3
Canoidea Carnivores	Carnivora	Ursus	maritimus		Polar Bear	3_0_0_0_0a	7	7	10	NMR	Urashima	2000	10913842	10.1016/s0304-4165(00)00103-3
Canoidea Carnivores	Carnivora	Ursus	maritimus		Polar Bear	3_0_1_0_0a	7	7	10	NMR	Urashima	2000	10913842	10.1016/s0304-4165(00)00103-3
Canoidea Carnivores	Carnivora	Ursus	maritimus		Polar Bear	3_0_1_0_0b	7	7	10	NMR	Urashima	2000	10913842	10.1016/s0304-4165(00)00103-3
Canoidea Carnivores	Carnivora	Ursus	maritimus		Polar Bear	4_1_0_0_0b	7	7	10	NMR	Urashima	2000	10913842	10.1016/s0304-4165(00)00103-3
Canoidea Carnivores	Carnivora	Ursus	maritimus		Polar Bear	4_1_1_0_0a	7	7	10	NMR	Urashima	2000	10913842	10.1016/s0304-4165(00)00103-3
Canoidea Carnivores	Carnivora	Ursus	maritimus		Polar Bear	4_1_2_0_0b	7	7	10	NMR	Urashima	2000	10913842	10.1016/s0304-4165(00)00103-3
Canoidea Carnivores	Carnivora	Ursus	maritimus		Polar Bear	6_2_0_0_0a	7	7	10	NMR	Urashima	2000	10913842	10.1016/s0304-4165(00)00103-3
Canoidea Carnivores	Carnivora	Ursus	maritimus		Polar Bear	6_2_2_0_0a	7	7	10	NMR	Urashima	2000	10913842	10.1016/s0304-4165(00)00103-3
Canoidea Carnivores	Carnivora	Ailuropoda	melanoleuca		Panda	2_0_0_1_0a	1	1	4	NMR	Nakamura	2003	12831764	10.1016/s1096-4959(03)00093-9
Canoidea Carnivores	Carnivora	Ailuropoda	melanoleuca		Panda	2_0_0_1_0b	1	1	4	NMR	Nakamura	2003	12831764	10.1016/s1096-4959(03)00093-9
Canoidea Carnivores	Carnivora	Ailuropoda	melanoleuca		Panda	2_0_1_1_0a	1	1	4	NMR	Nakamura	2003	12831764	10.1016/s1096-4959(03)00093-9
Canoidea Carnivores	Carnivora	Ailuropoda	melanoleuca		Panda	3_0_0_0_0a	1	1	4	NMR	Nakamura	2003	12831764	10.1016/s1096-4959(03)00093-9
Canoidea Carnivores	Carnivora	Ailuropoda	melanoleuca		Panda	3_0_1_0_0b	1	1	4	NMR	Nakamura	2003	12831764	10.1016/s1096-4959(03)00093-9
Even-toed Ungulates	Artiodactyla	Bos	taurus		Cow	1_2_0_0_0a	20	pooled	29	LC-MS	Shi	2021	34928137	10.1021/acs.jafc.1c05872
Even-toed Ungulates	Artiodactyla	Bos	taurus		Cow	2_0_0_0_1d	20	pooled	29	LC-MS	Shi	2021	34928137	10.1021/acs.jafc.1c05872
Even-toed Ungulates	Artiodactyla	Bos	taurus		Cow	2_0_0_1_0c	20	pooled	29	LC-MS	Shi	2021	34928137	10.1021/acs.jafc.1c05872
Even-toed Ungulates	Artiodactyla	Bos	taurus		Cow	2_0_0_2_0b	20	pooled	29	LC-MS	Shi	2021	34928137	10.1021/acs.jafc.1c05872
Even-toed Ungulates	Artiodactyla	Bos	taurus		Cow	2_0_1_0_1a	20	pooled	29	LC-MS	Shi	2021	34928137	10.1021/acs.jafc.1c05872
Even-toed Ungulates	Artiodactyla	Bos	taurus		Cow	2_0_2_0_0b	20	pooled	29	LC-MS	Shi	2021	34928137	10.1021/acs.jafc.1c05872
Even-toed Ungulates	Artiodactyla	Bos	taurus		Cow	2_1_0_0_0k	20	pooled	29	LC-MS	Shi	2021	34928137	10.1021/acs.jafc.1c05872
Even-toed Ungulates	Artiodactyla	Bos	taurus		Cow	2_1_0_1_0f	20	pooled	29	LC-MS	Shi	2021	34928137	10.1021/acs.jafc.1c05872
Even-toed Ungulates	Artiodactyla	Bos	taurus		Cow	2_1_0_2_0a	20	pooled	29	LC-MS	Shi	2021	34928137	10.1021/acs.jafc.1c05872
Even-toed Ungulates	Artiodactyla	Bos	taurus		Cow	2_2_0_0_0c	20	pooled	29	LC-MS	Shi	2021	34928137	10.1021/acs.jafc.1c05872
Even-toed Ungulates	Artiodactyla	Bos	taurus		Cow	3_0_0_0_0f	20	pooled	29	LC-MS	Shi	2021	34928137	10.1021/acs.jafc.1c05872
Even-toed Ungulates	Artiodactyla	Bos	taurus		Cow	3_0_0_1_0g	20	pooled	29	LC-MS	Shi	2021	34928137	10.1021/acs.jafc.1c05872
Even-toed Ungulates	Artiodactyla	Bos	taurus		Cow	3_0_0_1_1a	20	pooled	29	LC-MS	Shi	2021	34928137	10.1021/acs.jafc.1c05872
Even-toed Ungulates	Artiodactyla	Bos	taurus		Cow	3_0_0_2_0b	20	pooled	29	LC-MS	Shi	2021	34928137	10.1021/acs.jafc.1c05872
Even-toed Ungulates	Artiodactyla	Bos	taurus		Cow	3_0_2_0_1a	20	pooled	29	LC-MS	Shi	2021	34928137	10.1021/acs.jafc.1c05872
Even-toed Ungulates	Artiodactyla	Bos	taurus		Cow	3_1_0_0_0f	20	pooled	29	LC-MS	Shi	2021	34928137	10.1021/acs.jafc.1c05872
Even-toed Ungulates	Artiodactyla	Bos	taurus		Cow	3_1_0_1_0f	20	pooled	29	LC-MS	Shi	2021	34928137	10.1021/acs.jafc.1c05872
Even-toed Ungulates	Artiodactyla	Bos	taurus		Cow	3_1_0_2_0b	20	pooled	29	LC-MS	Shi	2021	34928137	10.1021/acs.jafc.1c05872
Even-toed Ungulates	Artiodactyla	Bos	taurus		Cow	3_1_1_0_0h	20	pooled	29	LC-MS	Shi	2021	34928137	10.1021/acs.jafc.1c05872
Even-toed Ungulates	Artiodactyla	Bos	taurus		Cow	3_1_2_0_0h	20	pooled	29	LC-MS	Shi	2021	34928137	10.1021/acs.jafc.1c05872
Even-toed Ungulates	Artiodactyla	Bos	taurus		Cow	3_2_0_0_0f	20	pooled	29	LC-MS	Shi	2021	34928137	10.1021/acs.jafc.1c05872
Even-toed Ungulates	Artiodactyla	Bos	taurus		Cow	4_0_0_0_1a	20	pooled	29	LC-MS	Shi	2021	34928137	10.1021/acs.jafc.1c05872
Even-toed Ungulates	Artiodactyla	Bos	taurus		Cow	4_0_0_1_1a	20	pooled	29	LC-MS	Shi	2021	34928137	10.1021/acs.jafc.1c05872
Even-toed Ungulates	Artiodactyla	Bos	taurus		Cow	4_1_0_0_0g	20	pooled	29	LC-MS	Shi	2021	34928137	10.1021/acs.jafc.1c05872
Even-toed Ungulates	Artiodactyla	Bos	taurus		Cow	4_1_0_0_1c	20	pooled	29	LC-MS	Shi	2021	34928137	10.1021/acs.jafc.1c05872
Even-toed Ungulates	Artiodactyla	Bos	taurus		Cow	4_1_0_1_0g	20	pooled	29	LC-MS	Shi	2021	34928137	10.1021/acs.jafc.1c05872
Even-toed Ungulates	Artiodactyla	Bos	taurus		Cow	4_2_0_0_0g	20	pooled	29	LC-MS	Shi	2021	34928137	10.1021/acs.jafc.1c05872
Even-toed Ungulates	Artiodactyla	Bos	taurus		Cow	4_2_1_0_0o	20	pooled	29	LC-MS	Shi	2021	34928137	10.1021/acs.jafc.1c05872
Even-toed Ungulates	Artiodactyla	Bos	taurus		Cow	4_2_2_0_0i	20	pooled	29	LC-MS	Shi	2021	34928137	10.1021/acs.jafc.1c05872
Even-toed Ungulates	Artiodactyla	Bos	taurus		Cow	5_0_0_0_1a	20	pooled	29	LC-MS	Shi	2021	34928137	10.1021/acs.jafc.1c05872
Even-toed Ungulates	Artiodactyla	Bos	taurus		Cow	1_1_0_1_0b	20	200	4	LC-MS	Fischer-Tlustos	2020		10.3168/jds.2019-17357
Even-toed Ungulates	Artiodactyla	Bos	taurus		Cow	2_0_0_1_0a	20	200	4	LC-MS	Fischer-Tlustos	2020		10.3168/jds.2019-17357
Even-toed Ungulates	Artiodactyla	Bos	taurus		Cow	2_0_0_1_0b	20	200	4	LC-MS	Fischer-Tlustos	2020		10.3168/jds.2019-17357
Even-toed Ungulates	Artiodactyla	Bos	taurus		Cow	2_0_0_2_0a	20	200	4	LC-MS	Fischer-Tlustos	2020		10.3168/jds.2019-17357
Even-toed Ungulates	Artiodactyla	Bos	taurus		Cow	1_1_0_1_0a	18	108	11	HPAEC-PAD	Quinn	2020		10.3390/dairy1030019
Even-toed Ungulates	Artiodactyla	Bos	taurus		Cow	2_0_0_1_0a	18	108	11	HPAEC-PAD	Quinn	2020		10.3390/dairy1030019
Even-toed Ungulates	Artiodactyla	Bos	taurus		Cow	2_0_0_1_0b	18	108	11	HPAEC-PAD	Quinn	2020		10.3390/dairy1030019
Even-toed Ungulates	Artiodactyla	Bos	taurus		Cow	2_0_0_2_0a	18	108	11	HPAEC-PAD	Quinn	2020		10.3390/dairy1030019
Even-toed Ungulates	Artiodactyla	Bos	taurus		Cow	2_0_1_0_0b	18	108	11	HPAEC-PAD	Quinn	2020		10.3390/dairy1030019
Even-toed Ungulates	Artiodactyla	Bos	taurus		Cow	3_1_0_0_0a	18	108	11	HPAEC-PAD	Quinn	2020		10.3390/dairy1030019
Even-toed Ungulates	Artiodactyla	Bos	taurus		Cow	3_1_0_0_0b	18	108	11	HPAEC-PAD	Quinn	2020		10.3390/dairy1030019
Even-toed Ungulates	Artiodactyla	Bos	taurus		Cow	3_1_0_1_0c	18	108	11	HPAEC-PAD	Quinn	2020		10.3390/dairy1030019
Even-toed Ungulates	Artiodactyla	Bos	taurus		Cow	3_1_0_2_0a	18	108	11	HPAEC-PAD	Quinn	2020		10.3390/dairy1030019
Even-toed Ungulates	Artiodactyla	Bos	taurus		Cow	4_2_0_0_0b	18	108	11	HPAEC-PAD	Quinn	2020		10.3390/dairy1030019
Even-toed Ungulates	Artiodactyla	Bos	taurus		Cow	2_0_0_0_1a	unknown	unknown	35	LC-MS	Remoroza	2020		10.1021/acs.analchem.0c00342
Even-toed Ungulates	Artiodactyla	Bos	taurus		Cow	2_0_0_0_1b	unknown	unknown	35	LC-MS	Remoroza	2020		10.1021/acs.analchem.0c00342
Even-toed Ungulates	Artiodactyla	Bos	taurus		Cow	2_0_0_1_0a	unknown	unknown	35	LC-MS	Remoroza	2020		10.1021/acs.analchem.0c00342
Even-toed Ungulates	Artiodactyla	Bos	taurus		Cow	2_0_0_1_0b	unknown	unknown	35	LC-MS	Remoroza	2020		10.1021/acs.analchem.0c00342
Even-toed Ungulates	Artiodactyla	Bos	taurus		Cow	2_1_0_0_0a	unknown	unknown	35	LC-MS	Remoroza	2020		10.1021/acs.analchem.0c00342
Even-toed Ungulates	Artiodactyla	Bos	taurus		Cow	2_1_0_0_0c	unknown	unknown	35	LC-MS	Remoroza	2020		10.1021/acs.analchem.0c00342
Even-toed Ungulates	Artiodactyla	Bos	taurus		Cow	3_0_0_0_0a	unknown	unknown	35	LC-MS	Remoroza	2020		10.1021/acs.analchem.0c00342
Even-toed Ungulates	Artiodactyla	Bos	taurus		Cow	3_0_0_0_0b	unknown	unknown	35	LC-MS	Remoroza	2020		10.1021/acs.analchem.0c00342
Even-toed Ungulates	Artiodactyla	Bos	taurus		Cow	3_0_0_0_0e	unknown	unknown	35	LC-MS	Remoroza	2020		10.1021/acs.analchem.0c00342
Even-toed Ungulates	Artiodactyla	Bos	taurus		Cow	3_0_0_1_0g	unknown	unknown	35	LC-MS	Remoroza	2020		10.1021/acs.analchem.0c00342
Even-toed Ungulates	Artiodactyla	Bos	taurus		Cow	3_0_0_1_0h	unknown	unknown	35	LC-MS	Remoroza	2020		10.1021/acs.analchem.0c00342
Even-toed Ungulates	Artiodactyla	Bos	taurus		Cow	3_0_0_2_0b	unknown	unknown	35	LC-MS	Remoroza	2020		10.1021/acs.analchem.0c00342
Even-toed Ungulates	Artiodactyla	Bos	taurus		Cow	3_0_0_2_0e	unknown	unknown	35	LC-MS	Remoroza	2020		10.1021/acs.analchem.0c00342
Even-toed Ungulates	Artiodactyla	Bos	taurus		Cow	3_1_0_0_0b	unknown	unknown	35	LC-MS	Remoroza	2020		10.1021/acs.analchem.0c00342
Even-toed Ungulates	Artiodactyla	Bos	taurus		Cow	3_1_0_0_0c	unknown	unknown	35	LC-MS	Remoroza	2020		10.1021/acs.analchem.0c00342
Even-toed Ungulates	Artiodactyla	Bos	taurus		Cow	3_1_0_0_0f	unknown	unknown	35	LC-MS	Remoroza	2020		10.1021/acs.analchem.0c00342
Even-toed Ungulates	Artiodactyla	Bos	taurus		Cow	3_1_0_0_0g	unknown	unknown	35	LC-MS	Remoroza	2020		10.1021/acs.analchem.0c00342
Even-toed Ungulates	Artiodactyla	Bos	taurus		Cow	3_1_0_1_0c	unknown	unknown	35	LC-MS	Remoroza	2020		10.1021/acs.analchem.0c00342
Even-toed Ungulates	Artiodactyla	Bos	taurus		Cow	3_2_0_0_0f	unknown	unknown	35	LC-MS	Remoroza	2020		10.1021/acs.analchem.0c00342
Even-toed Ungulates	Artiodactyla	Bos	taurus		Cow	3_2_0_0_0g	unknown	unknown	35	LC-MS	Remoroza	2020		10.1021/acs.analchem.0c00342
Even-toed Ungulates	Artiodactyla	Bos	taurus		Cow	3_2_1_0_0g	unknown	unknown	35	LC-MS	Remoroza	2020		10.1021/acs.analchem.0c00342
Even-toed Ungulates	Artiodactyla	Bos	taurus		Cow	3_3_0_1_0a	unknown	unknown	35	LC-MS	Remoroza	2020		10.1021/acs.analchem.0c00342
Even-toed Ungulates	Artiodactyla	Bos	taurus		Cow	4_0_0_0_0b	unknown	unknown	35	LC-MS	Remoroza	2020		10.1021/acs.analchem.0c00342
Even-toed Ungulates	Artiodactyla	Bos	taurus		Cow	4_0_0_0_0c	unknown	unknown	35	LC-MS	Remoroza	2020		10.1021/acs.analchem.0c00342
Even-toed Ungulates	Artiodactyla	Bos	taurus		Cow	4_0_0_1_0b	unknown	unknown	35	LC-MS	Remoroza	2020		10.1021/acs.analchem.0c00342
Even-toed Ungulates	Artiodactyla	Bos	taurus		Cow	4_0_0_2_0a	unknown	unknown	35	LC-MS	Remoroza	2020		10.1021/acs.analchem.0c00342
Even-toed Ungulates	Artiodactyla	Bos	taurus		Cow	4_1_0_0_0a	unknown	unknown	35	LC-MS	Remoroza	2020		10.1021/acs.analchem.0c00342
Even-toed Ungulates	Artiodactyla	Bos	taurus		Cow	4_1_0_0_0h	unknown	unknown	35	LC-MS	Remoroza	2020		10.1021/acs.analchem.0c00342
Even-toed Ungulates	Artiodactyla	Bos	taurus		Cow	4_1_0_1_0a	unknown	unknown	35	LC-MS	Remoroza	2020		10.1021/acs.analchem.0c00342
Even-toed Ungulates	Artiodactyla	Bos	taurus		Cow	4_1_0_1_0g	unknown	unknown	35	LC-MS	Remoroza	2020		10.1021/acs.analchem.0c00342
Even-toed Ungulates	Artiodactyla	Bos	taurus		Cow	4_2_0_0_0b	unknown	unknown	35	LC-MS	Remoroza	2020		10.1021/acs.analchem.0c00342
Even-toed Ungulates	Artiodactyla	Bos	taurus		Cow	4_2_0_0_0d	unknown	unknown	35	LC-MS	Remoroza	2020		10.1021/acs.analchem.0c00342
Even-toed Ungulates	Artiodactyla	Bos	taurus		Cow	4_2_0_1_0d	unknown	unknown	35	LC-MS	Remoroza	2020		10.1021/acs.analchem.0c00342
Even-toed Ungulates	Artiodactyla	Bos	taurus		Cow	4_2_0_1_0e	unknown	unknown	35	LC-MS	Remoroza	2020		10.1021/acs.analchem.0c00342
Even-toed Ungulates	Artiodactyla	Bos	taurus		Cow	2_0_0_1_0a	8	8	8	HPAEC-PAD	Wang	2020		10.1016/j.idairyj.2020.104727
Even-toed Ungulates	Artiodactyla	Bos	taurus		Cow	2_0_0_1_0b	8	8	8	HPAEC-PAD	Wang	2020		10.1016/j.idairyj.2020.104727
Even-toed Ungulates	Artiodactyla	Bos	taurus		Cow	2_0_1_0_0b	8	8	8	HPAEC-PAD	Wang	2020		10.1016/j.idairyj.2020.104727
Even-toed Ungulates	Artiodactyla	Bos	taurus		Cow	3_1_0_0_0a	8	8	8	HPAEC-PAD	Wang	2020		10.1016/j.idairyj.2020.104727
Even-toed Ungulates	Artiodactyla	Bos	taurus		Cow	3_1_0_0_0b	8	8	8	HPAEC-PAD	Wang	2020		10.1016/j.idairyj.2020.104727
Even-toed Ungulates	Artiodactyla	Bos	taurus		Cow	3_1_0_1_0b	8	8	8	HPAEC-PAD	Wang	2020		10.1016/j.idairyj.2020.104727
Even-toed Ungulates	Artiodactyla	Bos	taurus		Cow	3_1_1_0_0a	8	8	8	HPAEC-PAD	Wang	2020		10.1016/j.idairyj.2020.104727
Even-toed Ungulates	Artiodactyla	Bos	taurus		Cow	4_2_0_0_0d	8	8	8	HPAEC-PAD	Wang	2020		10.1016/j.idairyj.2020.104727
Even-toed Ungulates	Artiodactyla	Bos	taurus		Cow	2_0_0_1_0a	634	634	15	LC-MS	Robinson	2019	30940931	10.1038/s41598-019-41956-x
Even-toed Ungulates	Artiodactyla	Bos	taurus		Cow	2_0_0_1_0b	634	634	15	LC-MS	Robinson	2019	30940931	10.1038/s41598-019-41956-x
Even-toed Ungulates	Artiodactyla	Bos	taurus		Cow	2_0_0_2_0b	634	634	15	LC-MS	Robinson	2019	30940931	10.1038/s41598-019-41956-x
Even-toed Ungulates	Artiodactyla	Bos	taurus		Cow	2_1_0_0_0k	634	634	15	LC-MS	Robinson	2019	30940931	10.1038/s41598-019-41956-x
Even-toed Ungulates	Artiodactyla	Bos	taurus		Cow	2_1_0_0_0l	634	634	15	LC-MS	Robinson	2019	30940931	10.1038/s41598-019-41956-x
Even-toed Ungulates	Artiodactyla	Bos	taurus		Cow	3_1_0_0_0a	634	634	15	LC-MS	Robinson	2019	30940931	10.1038/s41598-019-41956-x
Even-toed Ungulates	Artiodactyla	Bos	taurus		Cow	3_1_0_0_0f	634	634	15	LC-MS	Robinson	2019	30940931	10.1038/s41598-019-41956-x
Even-toed Ungulates	Artiodactyla	Bos	taurus		Cow	3_2_0_0_0f	634	634	15	LC-MS	Robinson	2019	30940931	10.1038/s41598-019-41956-x
Even-toed Ungulates	Artiodactyla	Bos	taurus		Cow	3_6_1_0_0a	634	634	15	LC-MS	Robinson	2019	30940931	10.1038/s41598-019-41956-x
Even-toed Ungulates	Artiodactyla	Bos	taurus		Cow	4_1_0_0_0g	634	634	15	LC-MS	Robinson	2019	30940931	10.1038/s41598-019-41956-x
Even-toed Ungulates	Artiodactyla	Bos	taurus		Cow	4_2_0_0_0a	634	634	15	LC-MS	Robinson	2019	30940931	10.1038/s41598-019-41956-x
Even-toed Ungulates	Artiodactyla	Bos	taurus		Cow	4_4_1_0_0a	634	634	15	LC-MS	Robinson	2019	30940931	10.1038/s41598-019-41956-x
Even-toed Ungulates	Artiodactyla	Bos	taurus		Cow	4_5_1_0_0a	634	634	15	LC-MS	Robinson	2019	30940931	10.1038/s41598-019-41956-x
Even-toed Ungulates	Artiodactyla	Bos	taurus		Cow	5_4_0_0_0a	634	634	15	LC-MS	Robinson	2019	30940931	10.1038/s41598-019-41956-x
Even-toed Ungulates	Artiodactyla	Bos	taurus		Cow	5_4_1_0_0a	634	634	15	LC-MS	Robinson	2019	30940931	10.1038/s41598-019-41956-x
Even-toed Ungulates	Artiodactyla	Bos	taurus		Cow	1_1_0_1_0a	6	18	33	LC-MS, CE-LIF	Vicaretti	2018	29745223	10.1021/acs.jafc.8b01041
Even-toed Ungulates	Artiodactyla	Bos	taurus		Cow	2_0_0_1_0a	6	18	33	LC-MS, CE-LIF	Vicaretti	2018	29745223	10.1021/acs.jafc.8b01041
Even-toed Ungulates	Artiodactyla	Bos	taurus		Cow	2_0_0_1_0b	6	18	33	LC-MS, CE-LIF	Vicaretti	2018	29745223	10.1021/acs.jafc.8b01041
Even-toed Ungulates	Artiodactyla	Bos	taurus		Cow	2_0_1_0_0b	6	18	33	LC-MS, CE-LIF	Vicaretti	2018	29745223	10.1021/acs.jafc.8b01041
Even-toed Ungulates	Artiodactyla	Bos	taurus		Cow	3_0_0_0_0a	6	18	33	LC-MS, CE-LIF	Vicaretti	2018	29745223	10.1021/acs.jafc.8b01041
Even-toed Ungulates	Artiodactyla	Bos	taurus		Cow	3_1_0_0_0a	6	18	33	LC-MS, CE-LIF	Vicaretti	2018	29745223	10.1021/acs.jafc.8b01041
Even-toed Ungulates	Artiodactyla	Bos	taurus		Cow	3_1_0_0_0b	6	18	33	LC-MS, CE-LIF	Vicaretti	2018	29745223	10.1021/acs.jafc.8b01041
Even-toed Ungulates	Artiodactyla	Bos	taurus		Cow	3_1_0_1_0c	6	18	33	LC-MS, CE-LIF	Vicaretti	2018	29745223	10.1021/acs.jafc.8b01041
Even-toed Ungulates	Artiodactyla	Bos	taurus		Cow	4_2_0_0_0b	6	18	33	LC-MS, CE-LIF	Vicaretti	2018	29745223	10.1021/acs.jafc.8b01041
Even-toed Ungulates	Artiodactyla	Bos	taurus		Cow	1_1_0_1_0b	unknown (bulk milk)	160	11	LC-MS	Schwendel	2017	28372247	10.1016/j.foodchem.2017.02.104
Even-toed Ungulates	Artiodactyla	Bos	taurus		Cow	2_0_0_0_1d	unknown (bulk milk)	160	11	LC-MS	Schwendel	2017	28372247	10.1016/j.foodchem.2017.02.104
Even-toed Ungulates	Artiodactyla	Bos	taurus		Cow	2_0_0_1_0a	unknown (bulk milk)	160	11	LC-MS	Schwendel	2017	28372247	10.1016/j.foodchem.2017.02.104
Even-toed Ungulates	Artiodactyla	Bos	taurus		Cow	2_0_0_1_0b	unknown (bulk milk)	160	11	LC-MS	Schwendel	2017	28372247	10.1016/j.foodchem.2017.02.104
Even-toed Ungulates	Artiodactyla	Bos	taurus		Cow	2_1_0_0_0k	unknown (bulk milk)	160	11	LC-MS	Schwendel	2017	28372247	10.1016/j.foodchem.2017.02.104
Even-toed Ungulates	Artiodactyla	Bos	taurus		Cow	2_1_0_1_0f	unknown (bulk milk)	160	11	LC-MS	Schwendel	2017	28372247	10.1016/j.foodchem.2017.02.104
Even-toed Ungulates	Artiodactyla	Bos	taurus		Cow	3_0_0_0_0f	unknown (bulk milk)	160	11	LC-MS	Schwendel	2017	28372247	10.1016/j.foodchem.2017.02.104
Even-toed Ungulates	Artiodactyla	Bos	taurus		Cow	3_0_0_1_0g	unknown (bulk milk)	160	11	LC-MS	Schwendel	2017	28372247	10.1016/j.foodchem.2017.02.104
Even-toed Ungulates	Artiodactyla	Bos	taurus		Cow	3_1_0_0_0f	unknown (bulk milk)	160	11	LC-MS	Schwendel	2017	28372247	10.1016/j.foodchem.2017.02.104
Even-toed Ungulates	Artiodactyla	Bos	taurus		Cow	3_2_0_0_0f	unknown (bulk milk)	160	11	LC-MS	Schwendel	2017	28372247	10.1016/j.foodchem.2017.02.104
Even-toed Ungulates	Artiodactyla	Bos	taurus		Cow	4_1_0_0_0g	unknown (bulk milk)	160	11	LC-MS	Schwendel	2017	28372247	10.1016/j.foodchem.2017.02.104
Even-toed Ungulates	Artiodactyla	Bos	taurus		Cow	1_1_0_0_1b	unknown	pooled	33	LC-MS	Albrecht	2014	24635885	10.1017/S0007114513003772
Even-toed Ungulates	Artiodactyla	Bos	taurus		Cow	1_1_0_1_0a	unknown	pooled	33	LC-MS	Albrecht	2014	24635885	10.1017/S0007114513003772
Even-toed Ungulates	Artiodactyla	Bos	taurus		Cow	1_1_0_1_0b	unknown	pooled	33	LC-MS	Albrecht	2014	24635885	10.1017/S0007114513003772
Even-toed Ungulates	Artiodactyla	Bos	taurus		Cow	1_1_0_2_0a	unknown	pooled	33	LC-MS	Albrecht	2014	24635885	10.1017/S0007114513003772
Even-toed Ungulates	Artiodactyla	Bos	taurus		Cow	1_1_1_0_0a	unknown	pooled	33	LC-MS	Albrecht	2014	24635885	10.1017/S0007114513003772
Even-toed Ungulates	Artiodactyla	Bos	taurus		Cow	2_0_0_0_1a	unknown	pooled	33	LC-MS	Albrecht	2014	24635885	10.1017/S0007114513003772
Even-toed Ungulates	Artiodactyla	Bos	taurus		Cow	2_0_0_0_1b	unknown	pooled	33	LC-MS	Albrecht	2014	24635885	10.1017/S0007114513003772
Even-toed Ungulates	Artiodactyla	Bos	taurus		Cow	2_0_0_0_2a	unknown	pooled	33	LC-MS	Albrecht	2014	24635885	10.1017/S0007114513003772
Even-toed Ungulates	Artiodactyla	Bos	taurus		Cow	2_0_0_1_0a	unknown	pooled	33	LC-MS	Albrecht	2014	24635885	10.1017/S0007114513003772
Even-toed Ungulates	Artiodactyla	Bos	taurus		Cow	2_0_0_1_0b	unknown	pooled	33	LC-MS	Albrecht	2014	24635885	10.1017/S0007114513003772
Even-toed Ungulates	Artiodactyla	Bos	taurus		Cow	2_0_0_1_1b	unknown	pooled	33	LC-MS	Albrecht	2014	24635885	10.1017/S0007114513003772
Even-toed Ungulates	Artiodactyla	Bos	taurus		Cow	2_0_0_2_0a	unknown	pooled	33	LC-MS	Albrecht	2014	24635885	10.1017/S0007114513003772
Even-toed Ungulates	Artiodactyla	Bos	taurus		Cow	2_0_1_0_0b	unknown	pooled	33	LC-MS	Albrecht	2014	24635885	10.1017/S0007114513003772
Even-toed Ungulates	Artiodactyla	Bos	taurus		Cow	2_1_0_0_0a	unknown	pooled	33	LC-MS	Albrecht	2014	24635885	10.1017/S0007114513003772
Even-toed Ungulates	Artiodactyla	Bos	taurus		Cow	2_1_0_0_0c	unknown	pooled	33	LC-MS	Albrecht	2014	24635885	10.1017/S0007114513003772
Even-toed Ungulates	Artiodactyla	Bos	taurus		Cow	2_1_0_1_0c	unknown	pooled	33	LC-MS	Albrecht	2014	24635885	10.1017/S0007114513003772
Even-toed Ungulates	Artiodactyla	Bos	taurus		Cow	2_1_1_0_0b	unknown	pooled	33	LC-MS	Albrecht	2014	24635885	10.1017/S0007114513003772
Even-toed Ungulates	Artiodactyla	Bos	taurus		Cow	3_0_0_0_0a	unknown	pooled	33	LC-MS	Albrecht	2014	24635885	10.1017/S0007114513003772
Even-toed Ungulates	Artiodactyla	Bos	taurus		Cow	3_0_0_0_0b	unknown	pooled	33	LC-MS	Albrecht	2014	24635885	10.1017/S0007114513003772
Even-toed Ungulates	Artiodactyla	Bos	taurus		Cow	3_0_0_0_0e	unknown	pooled	33	LC-MS	Albrecht	2014	24635885	10.1017/S0007114513003772
Even-toed Ungulates	Artiodactyla	Bos	taurus		Cow	3_0_0_1_0e	unknown	pooled	33	LC-MS	Albrecht	2014	24635885	10.1017/S0007114513003772
Even-toed Ungulates	Artiodactyla	Bos	taurus		Cow	3_0_0_2_0a	unknown	pooled	33	LC-MS	Albrecht	2014	24635885	10.1017/S0007114513003772
Even-toed Ungulates	Artiodactyla	Bos	taurus		Cow	3_1_0_0_0b	unknown	pooled	33	LC-MS	Albrecht	2014	24635885	10.1017/S0007114513003772
Even-toed Ungulates	Artiodactyla	Bos	taurus		Cow	3_2_0_0_0a	unknown	pooled	33	LC-MS	Albrecht	2014	24635885	10.1017/S0007114513003772
Even-toed Ungulates	Artiodactyla	Bos	taurus		Cow	4_1_0_0_0a	unknown	pooled	33	LC-MS	Albrecht	2014	24635885	10.1017/S0007114513003772
Even-toed Ungulates	Artiodactyla	Bos	taurus		Cow	4_1_0_1_0d	unknown	pooled	33	LC-MS	Albrecht	2014	24635885	10.1017/S0007114513003772
Even-toed Ungulates	Artiodactyla	Bos	taurus		Cow	4_1_0_1_0e	unknown	pooled	33	LC-MS	Albrecht	2014	24635885	10.1017/S0007114513003772
Even-toed Ungulates	Artiodactyla	Bos	taurus		Cow	4_1_0_2_0c	unknown	pooled	33	LC-MS	Albrecht	2014	24635885	10.1017/S0007114513003772
Even-toed Ungulates	Artiodactyla	Bos	taurus		Cow	4_2_0_0_0b	unknown	pooled	33	LC-MS	Albrecht	2014	24635885	10.1017/S0007114513003772
Even-toed Ungulates	Artiodactyla	Bos	taurus		Cow	4_2_0_1_0l	unknown	pooled	33	LC-MS	Albrecht	2014	24635885	10.1017/S0007114513003772
Even-toed Ungulates	Artiodactyla	Bos	taurus		Cow	4_2_0_1_0m	unknown	pooled	33	LC-MS	Albrecht	2014	24635885	10.1017/S0007114513003772
Even-toed Ungulates	Artiodactyla	Bos	taurus		Cow	4_2_0_2_0b	unknown	pooled	33	LC-MS	Albrecht	2014	24635885	10.1017/S0007114513003772
Even-toed Ungulates	Artiodactyla	Bos	taurus		Cow	1_1_0_0_1c	6	pooled	50	LC-MS, MALDI-MS, FT-ICR MS	Aldredge	2013	PMC3641798	10.1093/glycob/cwt007
Even-toed Ungulates	Artiodactyla	Bos	taurus		Cow	1_1_0_1_0a	6	pooled	50	LC-MS, MALDI-MS, FT-ICR MS	Aldredge	2013	PMC3641798	10.1093/glycob/cwt007
Even-toed Ungulates	Artiodactyla	Bos	taurus		Cow	1_1_0_1_0b	6	pooled	50	LC-MS, MALDI-MS, FT-ICR MS	Aldredge	2013	PMC3641798	10.1093/glycob/cwt007
Even-toed Ungulates	Artiodactyla	Bos	taurus		Cow	2_0_0_0_1c	6	pooled	50	LC-MS, MALDI-MS, FT-ICR MS	Aldredge	2013	PMC3641798	10.1093/glycob/cwt007
Even-toed Ungulates	Artiodactyla	Bos	taurus		Cow	2_0_0_1_0a	6	pooled	50	LC-MS, MALDI-MS, FT-ICR MS	Aldredge	2013	PMC3641798	10.1093/glycob/cwt007
Even-toed Ungulates	Artiodactyla	Bos	taurus		Cow	2_0_0_1_0b	6	pooled	50	LC-MS, MALDI-MS, FT-ICR MS	Aldredge	2013	PMC3641798	10.1093/glycob/cwt007
Even-toed Ungulates	Artiodactyla	Bos	taurus		Cow	2_0_1_0_0a	6	pooled	50	LC-MS, MALDI-MS, FT-ICR MS	Aldredge	2013	PMC3641798	10.1093/glycob/cwt007
Even-toed Ungulates	Artiodactyla	Bos	taurus		Cow	2_0_1_0_0b	6	pooled	50	LC-MS, MALDI-MS, FT-ICR MS	Aldredge	2013	PMC3641798	10.1093/glycob/cwt007
Even-toed Ungulates	Artiodactyla	Bos	taurus		Cow	2_1_0_0_0a	6	pooled	50	LC-MS, MALDI-MS, FT-ICR MS	Aldredge	2013	PMC3641798	10.1093/glycob/cwt007
Even-toed Ungulates	Artiodactyla	Bos	taurus		Cow	2_1_0_0_0d	6	pooled	50	LC-MS, MALDI-MS, FT-ICR MS	Aldredge	2013	PMC3641798	10.1093/glycob/cwt007
Even-toed Ungulates	Artiodactyla	Bos	taurus		Cow	2_1_0_0_0e	6	pooled	50	LC-MS, MALDI-MS, FT-ICR MS	Aldredge	2013	PMC3641798	10.1093/glycob/cwt007
Even-toed Ungulates	Artiodactyla	Bos	taurus		Cow	2_1_0_0_0f	6	pooled	50	LC-MS, MALDI-MS, FT-ICR MS	Aldredge	2013	PMC3641798	10.1093/glycob/cwt007
Even-toed Ungulates	Artiodactyla	Bos	taurus		Cow	2_1_0_0_0h	6	pooled	50	LC-MS, MALDI-MS, FT-ICR MS	Aldredge	2013	PMC3641798	10.1093/glycob/cwt007
Even-toed Ungulates	Artiodactyla	Bos	taurus		Cow	2_1_0_0_0i	6	pooled	50	LC-MS, MALDI-MS, FT-ICR MS	Aldredge	2013	PMC3641798	10.1093/glycob/cwt007
Even-toed Ungulates	Artiodactyla	Bos	taurus		Cow	2_1_0_0_0j	6	pooled	50	LC-MS, MALDI-MS, FT-ICR MS	Aldredge	2013	PMC3641798	10.1093/glycob/cwt007
Even-toed Ungulates	Artiodactyla	Bos	taurus		Cow	2_1_0_1_0b	6	pooled	50	LC-MS, MALDI-MS, FT-ICR MS	Aldredge	2013	PMC3641798	10.1093/glycob/cwt007
Even-toed Ungulates	Artiodactyla	Bos	taurus		Cow	2_1_1_0_0c	6	pooled	50	LC-MS, MALDI-MS, FT-ICR MS	Aldredge	2013	PMC3641798	10.1093/glycob/cwt007
Even-toed Ungulates	Artiodactyla	Bos	taurus		Cow	2_2_0_0_0a	6	pooled	50	LC-MS, MALDI-MS, FT-ICR MS	Aldredge	2013	PMC3641798	10.1093/glycob/cwt007
Even-toed Ungulates	Artiodactyla	Bos	taurus		Cow	2_2_0_0_0c	6	pooled	50	LC-MS, MALDI-MS, FT-ICR MS	Aldredge	2013	PMC3641798	10.1093/glycob/cwt007
Even-toed Ungulates	Artiodactyla	Bos	taurus		Cow	3_0_0_0_0a	6	pooled	50	LC-MS, MALDI-MS, FT-ICR MS	Aldredge	2013	PMC3641798	10.1093/glycob/cwt007
Even-toed Ungulates	Artiodactyla	Bos	taurus		Cow	3_0_0_0_0b	6	pooled	50	LC-MS, MALDI-MS, FT-ICR MS	Aldredge	2013	PMC3641798	10.1093/glycob/cwt007
Even-toed Ungulates	Artiodactyla	Bos	taurus		Cow	3_0_0_0_0c	6	pooled	50	LC-MS, MALDI-MS, FT-ICR MS	Aldredge	2013	PMC3641798	10.1093/glycob/cwt007
Even-toed Ungulates	Artiodactyla	Bos	taurus		Cow	3_0_0_0_0e	6	pooled	50	LC-MS, MALDI-MS, FT-ICR MS	Aldredge	2013	PMC3641798	10.1093/glycob/cwt007
Even-toed Ungulates	Artiodactyla	Bos	taurus		Cow	3_0_0_1_0f	6	pooled	50	LC-MS, MALDI-MS, FT-ICR MS	Aldredge	2013	PMC3641798	10.1093/glycob/cwt007
Even-toed Ungulates	Artiodactyla	Bos	taurus		Cow	3_0_1_0_0c	6	pooled	50	LC-MS, MALDI-MS, FT-ICR MS	Aldredge	2013	PMC3641798	10.1093/glycob/cwt007
Even-toed Ungulates	Artiodactyla	Bos	taurus		Cow	3_0_1_0_0d	6	pooled	50	LC-MS, MALDI-MS, FT-ICR MS	Aldredge	2013	PMC3641798	10.1093/glycob/cwt007
Even-toed Ungulates	Artiodactyla	Bos	taurus		Cow	3_1_0_0_0a	6	pooled	50	LC-MS, MALDI-MS, FT-ICR MS	Aldredge	2013	PMC3641798	10.1093/glycob/cwt007
Even-toed Ungulates	Artiodactyla	Bos	taurus		Cow	3_1_0_0_0b	6	pooled	50	LC-MS, MALDI-MS, FT-ICR MS	Aldredge	2013	PMC3641798	10.1093/glycob/cwt007
Even-toed Ungulates	Artiodactyla	Bos	taurus		Cow	3_1_0_0_0f	6	pooled	50	LC-MS, MALDI-MS, FT-ICR MS	Aldredge	2013	PMC3641798	10.1093/glycob/cwt007
Even-toed Ungulates	Artiodactyla	Bos	taurus		Cow	3_1_0_0_0g	6	pooled	50	LC-MS, MALDI-MS, FT-ICR MS	Aldredge	2013	PMC3641798	10.1093/glycob/cwt007
Even-toed Ungulates	Artiodactyla	Bos	taurus		Cow	3_1_0_0_0h	6	pooled	50	LC-MS, MALDI-MS, FT-ICR MS	Aldredge	2013	PMC3641798	10.1093/glycob/cwt007
Even-toed Ungulates	Artiodactyla	Bos	taurus		Cow	3_1_0_0_0i	6	pooled	50	LC-MS, MALDI-MS, FT-ICR MS	Aldredge	2013	PMC3641798	10.1093/glycob/cwt007
Even-toed Ungulates	Artiodactyla	Bos	taurus		Cow	3_1_0_0_0l	6	pooled	50	LC-MS, MALDI-MS, FT-ICR MS	Aldredge	2013	PMC3641798	10.1093/glycob/cwt007
Even-toed Ungulates	Artiodactyla	Bos	taurus		Cow	3_1_0_1_0f	6	pooled	50	LC-MS, MALDI-MS, FT-ICR MS	Aldredge	2013	PMC3641798	10.1093/glycob/cwt007
Even-toed Ungulates	Artiodactyla	Bos	taurus		Cow	3_1_1_0_0h	6	pooled	50	LC-MS, MALDI-MS, FT-ICR MS	Aldredge	2013	PMC3641798	10.1093/glycob/cwt007
Even-toed Ungulates	Artiodactyla	Bos	taurus		Cow	3_2_0_0_0f	6	pooled	50	LC-MS, MALDI-MS, FT-ICR MS	Aldredge	2013	PMC3641798	10.1093/glycob/cwt007
Even-toed Ungulates	Artiodactyla	Bos	taurus		Cow	3_2_0_0_0g	6	pooled	50	LC-MS, MALDI-MS, FT-ICR MS	Aldredge	2013	PMC3641798	10.1093/glycob/cwt007
Even-toed Ungulates	Artiodactyla	Bos	taurus		Cow	3_2_1_0_0e	6	pooled	50	LC-MS, MALDI-MS, FT-ICR MS	Aldredge	2013	PMC3641798	10.1093/glycob/cwt007
Even-toed Ungulates	Artiodactyla	Bos	taurus		Cow	3_3_0_0_0b	6	pooled	50	LC-MS, MALDI-MS, FT-ICR MS	Aldredge	2013	PMC3641798	10.1093/glycob/cwt007
Even-toed Ungulates	Artiodactyla	Bos	taurus		Cow	4_0_0_0_0c	6	pooled	50	LC-MS, MALDI-MS, FT-ICR MS	Aldredge	2013	PMC3641798	10.1093/glycob/cwt007
Even-toed Ungulates	Artiodactyla	Bos	taurus		Cow	4_0_0_0_0d	6	pooled	50	LC-MS, MALDI-MS, FT-ICR MS	Aldredge	2013	PMC3641798	10.1093/glycob/cwt007
Even-toed Ungulates	Artiodactyla	Bos	taurus		Cow	4_0_0_0_0e	6	pooled	50	LC-MS, MALDI-MS, FT-ICR MS	Aldredge	2013	PMC3641798	10.1093/glycob/cwt007
Even-toed Ungulates	Artiodactyla	Bos	taurus		Cow	4_0_0_0_0f	6	pooled	50	LC-MS, MALDI-MS, FT-ICR MS	Aldredge	2013	PMC3641798	10.1093/glycob/cwt007
Even-toed Ungulates	Artiodactyla	Bos	taurus		Cow	4_1_0_0_0a	6	pooled	50	LC-MS, MALDI-MS, FT-ICR MS	Aldredge	2013	PMC3641798	10.1093/glycob/cwt007
Even-toed Ungulates	Artiodactyla	Bos	taurus		Cow	4_1_0_0_0c	6	pooled	50	LC-MS, MALDI-MS, FT-ICR MS	Aldredge	2013	PMC3641798	10.1093/glycob/cwt007
Even-toed Ungulates	Artiodactyla	Bos	taurus		Cow	4_1_1_0_0f	6	pooled	50	LC-MS, MALDI-MS, FT-ICR MS	Aldredge	2013	PMC3641798	10.1093/glycob/cwt007
Even-toed Ungulates	Artiodactyla	Bos	taurus		Cow	4_2_0_0_0b	6	pooled	50	LC-MS, MALDI-MS, FT-ICR MS	Aldredge	2013	PMC3641798	10.1093/glycob/cwt007
Even-toed Ungulates	Artiodactyla	Bos	taurus		Cow	4_2_0_1_0k	6	pooled	50	LC-MS, MALDI-MS, FT-ICR MS	Aldredge	2013	PMC3641798	10.1093/glycob/cwt007
Even-toed Ungulates	Artiodactyla	Bos	taurus		Cow	5_0_0_0_0c	6	pooled	50	LC-MS, MALDI-MS, FT-ICR MS	Aldredge	2013	PMC3641798	10.1093/glycob/cwt007
Even-toed Ungulates	Artiodactyla	Bos	taurus		Cow	5_1_0_0_0c	6	pooled	50	LC-MS, MALDI-MS, FT-ICR MS	Aldredge	2013	PMC3641798	10.1093/glycob/cwt007
Even-toed Ungulates	Artiodactyla	Bos	taurus		Cow	1_1_0_0_1d	892	892	52	LC-MS, MALDI-MS	Sundekilde	2012		10.1021/jf300015j
Even-toed Ungulates	Artiodactyla	Bos	taurus		Cow	1_1_0_0_1e	892	892	52	LC-MS, MALDI-MS	Sundekilde	2012		10.1021/jf300015j
Even-toed Ungulates	Artiodactyla	Bos	taurus		Cow	1_1_0_1_1a	892	892	52	LC-MS, MALDI-MS	Sundekilde	2012		10.1021/jf300015j
Even-toed Ungulates	Artiodactyla	Bos	taurus		Cow	2_0_0_0_1d	892	892	52	LC-MS, MALDI-MS	Sundekilde	2012		10.1021/jf300015j
Even-toed Ungulates	Artiodactyla	Bos	taurus		Cow	2_0_0_1_0a	892	892	52	LC-MS, MALDI-MS	Sundekilde	2012		10.1021/jf300015j
Even-toed Ungulates	Artiodactyla	Bos	taurus		Cow	2_0_0_1_0b	892	892	52	LC-MS, MALDI-MS	Sundekilde	2012		10.1021/jf300015j
Even-toed Ungulates	Artiodactyla	Bos	taurus		Cow	2_1_0_0_0k	892	892	52	LC-MS, MALDI-MS	Sundekilde	2012		10.1021/jf300015j
Even-toed Ungulates	Artiodactyla	Bos	taurus		Cow	2_1_0_1_0f	892	892	52	LC-MS, MALDI-MS	Sundekilde	2012		10.1021/jf300015j
Even-toed Ungulates	Artiodactyla	Bos	taurus		Cow	2_2_0_0_0c	892	892	52	LC-MS, MALDI-MS	Sundekilde	2012		10.1021/jf300015j
Even-toed Ungulates	Artiodactyla	Bos	taurus		Cow	2_2_0_0_0d	892	892	52	LC-MS, MALDI-MS	Sundekilde	2012		10.1021/jf300015j
Even-toed Ungulates	Artiodactyla	Bos	taurus		Cow	2_2_0_0_0e	892	892	52	LC-MS, MALDI-MS	Sundekilde	2012		10.1021/jf300015j
Even-toed Ungulates	Artiodactyla	Bos	taurus		Cow	3_0_0_0_0f	892	892	52	LC-MS, MALDI-MS	Sundekilde	2012		10.1021/jf300015j
Even-toed Ungulates	Artiodactyla	Bos	taurus		Cow	3_0_0_0_0g	892	892	52	LC-MS, MALDI-MS	Sundekilde	2012		10.1021/jf300015j
Even-toed Ungulates	Artiodactyla	Bos	taurus		Cow	3_0_0_0_0h	892	892	52	LC-MS, MALDI-MS	Sundekilde	2012		10.1021/jf300015j
Even-toed Ungulates	Artiodactyla	Bos	taurus		Cow	3_0_0_0_0i	892	892	52	LC-MS, MALDI-MS	Sundekilde	2012		10.1021/jf300015j
Even-toed Ungulates	Artiodactyla	Bos	taurus		Cow	3_0_0_1_0g	892	892	52	LC-MS, MALDI-MS	Sundekilde	2012		10.1021/jf300015j
Even-toed Ungulates	Artiodactyla	Bos	taurus		Cow	3_0_0_1_0h	892	892	52	LC-MS, MALDI-MS	Sundekilde	2012		10.1021/jf300015j
Even-toed Ungulates	Artiodactyla	Bos	taurus		Cow	3_1_0_0_0f	892	892	52	LC-MS, MALDI-MS	Sundekilde	2012		10.1021/jf300015j
Even-toed Ungulates	Artiodactyla	Bos	taurus		Cow	3_1_0_0_0g	892	892	52	LC-MS, MALDI-MS	Sundekilde	2012		10.1021/jf300015j
Even-toed Ungulates	Artiodactyla	Bos	taurus		Cow	3_1_0_0_0h	892	892	52	LC-MS, MALDI-MS	Sundekilde	2012		10.1021/jf300015j
Even-toed Ungulates	Artiodactyla	Bos	taurus		Cow	3_1_0_0_0i	892	892	52	LC-MS, MALDI-MS	Sundekilde	2012		10.1021/jf300015j
Even-toed Ungulates	Artiodactyla	Bos	taurus		Cow	3_1_0_1_0f	892	892	52	LC-MS, MALDI-MS	Sundekilde	2012		10.1021/jf300015j
Even-toed Ungulates	Artiodactyla	Bos	taurus		Cow	3_2_0_0_0f	892	892	52	LC-MS, MALDI-MS	Sundekilde	2012		10.1021/jf300015j
Even-toed Ungulates	Artiodactyla	Bos	taurus		Cow	3_2_0_0_0g	892	892	52	LC-MS, MALDI-MS	Sundekilde	2012		10.1021/jf300015j
Even-toed Ungulates	Artiodactyla	Bos	taurus		Cow	3_2_0_1_0b	892	892	52	LC-MS, MALDI-MS	Sundekilde	2012		10.1021/jf300015j
Even-toed Ungulates	Artiodactyla	Bos	taurus		Cow	3_3_0_0_0c	892	892	52	LC-MS, MALDI-MS	Sundekilde	2012		10.1021/jf300015j
Even-toed Ungulates	Artiodactyla	Bos	taurus		Cow	3_4_1_0_0a	892	892	52	LC-MS, MALDI-MS	Sundekilde	2012		10.1021/jf300015j
Even-toed Ungulates	Artiodactyla	Bos	taurus		Cow	3_5_0_0_0a	892	892	52	LC-MS, MALDI-MS	Sundekilde	2012		10.1021/jf300015j
Even-toed Ungulates	Artiodactyla	Bos	taurus		Cow	3_6_0_0_0a	892	892	52	LC-MS, MALDI-MS	Sundekilde	2012		10.1021/jf300015j
Even-toed Ungulates	Artiodactyla	Bos	taurus		Cow	3_6_1_0_0a	892	892	52	LC-MS, MALDI-MS	Sundekilde	2012		10.1021/jf300015j
Even-toed Ungulates	Artiodactyla	Bos	taurus		Cow	4_0_0_0_0e	892	892	52	LC-MS, MALDI-MS	Sundekilde	2012		10.1021/jf300015j
Even-toed Ungulates	Artiodactyla	Bos	taurus		Cow	4_1_0_0_0g	892	892	52	LC-MS, MALDI-MS	Sundekilde	2012		10.1021/jf300015j
Even-toed Ungulates	Artiodactyla	Bos	taurus		Cow	4_1_0_0_0h	892	892	52	LC-MS, MALDI-MS	Sundekilde	2012		10.1021/jf300015j
Even-toed Ungulates	Artiodactyla	Bos	taurus		Cow	4_1_0_1_0g	892	892	52	LC-MS, MALDI-MS	Sundekilde	2012		10.1021/jf300015j
Even-toed Ungulates	Artiodactyla	Bos	taurus		Cow	4_2_0_0_0g	892	892	52	LC-MS, MALDI-MS	Sundekilde	2012		10.1021/jf300015j
Even-toed Ungulates	Artiodactyla	Bos	taurus		Cow	4_2_0_0_0h	892	892	52	LC-MS, MALDI-MS	Sundekilde	2012		10.1021/jf300015j
Even-toed Ungulates	Artiodactyla	Bos	taurus		Cow	4_3_0_0_0a	892	892	52	LC-MS, MALDI-MS	Sundekilde	2012		10.1021/jf300015j
Even-toed Ungulates	Artiodactyla	Bos	taurus		Cow	4_4_0_0_0a	892	892	52	LC-MS, MALDI-MS	Sundekilde	2012		10.1021/jf300015j
Even-toed Ungulates	Artiodactyla	Bos	taurus		Cow	4_4_1_0_0a	892	892	52	LC-MS, MALDI-MS	Sundekilde	2012		10.1021/jf300015j
Even-toed Ungulates	Artiodactyla	Bos	taurus		Cow	4_5_0_0_0a	892	892	52	LC-MS, MALDI-MS	Sundekilde	2012		10.1021/jf300015j
Even-toed Ungulates	Artiodactyla	Bos	taurus		Cow	4_5_1_0_0a	892	892	52	LC-MS, MALDI-MS	Sundekilde	2012		10.1021/jf300015j
Even-toed Ungulates	Artiodactyla	Bos	taurus		Cow	5_2_0_0_0c	892	892	52	LC-MS, MALDI-MS	Sundekilde	2012		10.1021/jf300015j
Even-toed Ungulates	Artiodactyla	Bos	taurus		Cow	5_2_0_1_0c	892	892	52	LC-MS, MALDI-MS	Sundekilde	2012		10.1021/jf300015j
Even-toed Ungulates	Artiodactyla	Bos	taurus		Cow	5_4_0_0_0a	892	892	52	LC-MS, MALDI-MS	Sundekilde	2012		10.1021/jf300015j
Even-toed Ungulates	Artiodactyla	Bos	taurus		Cow	5_4_1_0_0a	892	892	52	LC-MS, MALDI-MS	Sundekilde	2012		10.1021/jf300015j
Even-toed Ungulates	Artiodactyla	Bos	taurus		Cow	6_0_0_0_0b	892	892	52	LC-MS, MALDI-MS	Sundekilde	2012		10.1021/jf300015j
Even-toed Ungulates	Artiodactyla	Bos	taurus		Cow	6_0_0_0_0c	892	892	52	LC-MS, MALDI-MS	Sundekilde	2012		10.1021/jf300015j
Even-toed Ungulates	Artiodactyla	Bos	taurus		Cow	6_2_0_0_0d	892	892	52	LC-MS, MALDI-MS	Sundekilde	2012		10.1021/jf300015j
Even-toed Ungulates	Artiodactyla	Bos	taurus		Cow	7_0_0_0_0a	892	892	52	LC-MS, MALDI-MS	Sundekilde	2012		10.1021/jf300015j
Even-toed Ungulates	Artiodactyla	Bos	taurus		Cow	7_0_0_0_0b	892	892	52	LC-MS, MALDI-MS	Sundekilde	2012		10.1021/jf300015j
Even-toed Ungulates	Artiodactyla	Bos	taurus		Cow	1_1_0_1_0b	2	10	5	HPAEC-PAD	McJarrow	2004		10.1016/j.idairyj.2003.11.006
Even-toed Ungulates	Artiodactyla	Bos	taurus		Cow	2_0_0_1_0a	2	10	5	HPAEC-PAD	McJarrow	2004		10.1016/j.idairyj.2003.11.006
Even-toed Ungulates	Artiodactyla	Bos	taurus		Cow	2_0_0_1_0b	2	10	5	HPAEC-PAD	McJarrow	2004		10.1016/j.idairyj.2003.11.006
Even-toed Ungulates	Artiodactyla	Bos	taurus		Cow	2_0_0_2_0a	2	10	5	HPAEC-PAD	McJarrow	2004		10.1016/j.idairyj.2003.11.006
Even-toed Ungulates	Artiodactyla	Bos	taurus		Cow	2_1_0_0_0k	2	10	5	HPAEC-PAD	McJarrow	2004		10.1016/j.idairyj.2003.11.006
Even-toed Ungulates	Artiodactyla	Bos	grunniens		Yak	2_0_0_1_0a	5	5	6	HPAEC-PAD	Wang	2020		10.1016/j.idairyj.2020.104727
Even-toed Ungulates	Artiodactyla	Bos	grunniens		Yak	2_0_0_1_0b	5	5	6	HPAEC-PAD	Wang	2020		10.1016/j.idairyj.2020.104727
Even-toed Ungulates	Artiodactyla	Bos	grunniens		Yak	2_0_1_0_0b	5	5	6	HPAEC-PAD	Wang	2020		10.1016/j.idairyj.2020.104727
Even-toed Ungulates	Artiodactyla	Bos	grunniens		Yak	3_1_0_0_0b	5	5	6	HPAEC-PAD	Wang	2020		10.1016/j.idairyj.2020.104727
Even-toed Ungulates	Artiodactyla	Bos	grunniens		Yak	3_1_1_0_0a	5	5	6	HPAEC-PAD	Wang	2020		10.1016/j.idairyj.2020.104727
Even-toed Ungulates	Artiodactyla	Bos	grunniens		Yak	4_2_0_0_0d	5	5	6	HPAEC-PAD	Wang	2020		10.1016/j.idairyj.2020.104727
Even-toed Ungulates	Artiodactyla	Bos	grunniens		Yak	3_2_0_0_0m	1	1	2	NMR	Singh, AK	2016		10.1016/j.molstruc.2015.11.061
Even-toed Ungulates	Artiodactyla	Bos	grunniens		Yak	5_2_0_0_0f	1	1	2	NMR	Singh, AK	2016		10.1016/j.molstruc.2015.11.061
Even-toed Ungulates	Artiodactyla	Bos	grunniens		Yak	1_2_0_0_0e	1	1	2	NMR	Singh, M	2016		10.1016/j.molstruc.2016.03.065
Even-toed Ungulates	Artiodactyla	Bos	grunniens		Yak	4_2_0_0_0i	1	1	2	NMR	Singh, M	2016		10.1016/j.molstruc.2016.03.065
Even-toed Ungulates	Artiodactyla	Bubalus	bubalis		Water Buffalo	1_1_0_1_0a	unknown	unknown	49	LC-MS	Remoroza	2020		10.1021/acs.analchem.0c00342
Even-toed Ungulates	Artiodactyla	Bubalus	bubalis		Water Buffalo	1_1_0_1_0b	unknown	unknown	49	LC-MS	Remoroza	2020		10.1021/acs.analchem.0c00342
Even-toed Ungulates	Artiodactyla	Bubalus	bubalis		Water Buffalo	2_0_0_0_1a	unknown	unknown	49	LC-MS	Remoroza	2020		10.1021/acs.analchem.0c00342
Even-toed Ungulates	Artiodactyla	Bubalus	bubalis		Water Buffalo	2_0_0_0_1b	unknown	unknown	49	LC-MS	Remoroza	2020		10.1021/acs.analchem.0c00342
Even-toed Ungulates	Artiodactyla	Bubalus	bubalis		Water Buffalo	2_0_0_1_0a	unknown	unknown	49	LC-MS	Remoroza	2020		10.1021/acs.analchem.0c00342
Even-toed Ungulates	Artiodactyla	Bubalus	bubalis		Water Buffalo	2_0_0_1_0b	unknown	unknown	49	LC-MS	Remoroza	2020		10.1021/acs.analchem.0c00342
Even-toed Ungulates	Artiodactyla	Bubalus	bubalis		Water Buffalo	2_0_0_2_0a	unknown	unknown	49	LC-MS	Remoroza	2020		10.1021/acs.analchem.0c00342
Even-toed Ungulates	Artiodactyla	Bubalus	bubalis		Water Buffalo	2_0_1_0_0b	unknown	unknown	49	LC-MS	Remoroza	2020		10.1021/acs.analchem.0c00342
Even-toed Ungulates	Artiodactyla	Bubalus	bubalis		Water Buffalo	2_1_0_0_0a	unknown	unknown	49	LC-MS	Remoroza	2020		10.1021/acs.analchem.0c00342
Even-toed Ungulates	Artiodactyla	Bubalus	bubalis		Water Buffalo	2_1_0_0_0c	unknown	unknown	49	LC-MS	Remoroza	2020		10.1021/acs.analchem.0c00342
Even-toed Ungulates	Artiodactyla	Bubalus	bubalis		Water Buffalo	2_4_0_0_0a	unknown	unknown	49	LC-MS	Remoroza	2020		10.1021/acs.analchem.0c00342
Even-toed Ungulates	Artiodactyla	Bubalus	bubalis		Water Buffalo	3_0_0_0_0a	unknown	unknown	49	LC-MS	Remoroza	2020		10.1021/acs.analchem.0c00342
Even-toed Ungulates	Artiodactyla	Bubalus	bubalis		Water Buffalo	3_0_0_0_0b	unknown	unknown	49	LC-MS	Remoroza	2020		10.1021/acs.analchem.0c00342
Even-toed Ungulates	Artiodactyla	Bubalus	bubalis		Water Buffalo	3_0_0_0_0e	unknown	unknown	49	LC-MS	Remoroza	2020		10.1021/acs.analchem.0c00342
Even-toed Ungulates	Artiodactyla	Bubalus	bubalis		Water Buffalo	3_0_0_0_1a	unknown	unknown	49	LC-MS	Remoroza	2020		10.1021/acs.analchem.0c00342
Even-toed Ungulates	Artiodactyla	Bubalus	bubalis		Water Buffalo	3_0_0_1_0g	unknown	unknown	49	LC-MS	Remoroza	2020		10.1021/acs.analchem.0c00342
Even-toed Ungulates	Artiodactyla	Bubalus	bubalis		Water Buffalo	3_0_0_1_0h	unknown	unknown	49	LC-MS	Remoroza	2020		10.1021/acs.analchem.0c00342
Even-toed Ungulates	Artiodactyla	Bubalus	bubalis		Water Buffalo	3_0_0_2_0b	unknown	unknown	49	LC-MS	Remoroza	2020		10.1021/acs.analchem.0c00342
Even-toed Ungulates	Artiodactyla	Bubalus	bubalis		Water Buffalo	3_0_0_2_0e	unknown	unknown	49	LC-MS	Remoroza	2020		10.1021/acs.analchem.0c00342
Even-toed Ungulates	Artiodactyla	Bubalus	bubalis		Water Buffalo	3_1_0_0_0b	unknown	unknown	49	LC-MS	Remoroza	2020		10.1021/acs.analchem.0c00342
Even-toed Ungulates	Artiodactyla	Bubalus	bubalis		Water Buffalo	3_1_0_0_0c	unknown	unknown	49	LC-MS	Remoroza	2020		10.1021/acs.analchem.0c00342
Even-toed Ungulates	Artiodactyla	Bubalus	bubalis		Water Buffalo	3_1_0_0_0f	unknown	unknown	49	LC-MS	Remoroza	2020		10.1021/acs.analchem.0c00342
Even-toed Ungulates	Artiodactyla	Bubalus	bubalis		Water Buffalo	3_1_0_1_0c	unknown	unknown	49	LC-MS	Remoroza	2020		10.1021/acs.analchem.0c00342
Even-toed Ungulates	Artiodactyla	Bubalus	bubalis		Water Buffalo	3_2_0_0_0f	unknown	unknown	49	LC-MS	Remoroza	2020		10.1021/acs.analchem.0c00342
Even-toed Ungulates	Artiodactyla	Bubalus	bubalis		Water Buffalo	3_2_0_0_0g	unknown	unknown	49	LC-MS	Remoroza	2020		10.1021/acs.analchem.0c00342
Even-toed Ungulates	Artiodactyla	Bubalus	bubalis		Water Buffalo	3_3_0_0_0c	unknown	unknown	49	LC-MS	Remoroza	2020		10.1021/acs.analchem.0c00342
Even-toed Ungulates	Artiodactyla	Bubalus	bubalis		Water Buffalo	3_3_0_0_0d	unknown	unknown	49	LC-MS	Remoroza	2020		10.1021/acs.analchem.0c00342
Even-toed Ungulates	Artiodactyla	Bubalus	bubalis		Water Buffalo	3_3_0_1_0a	unknown	unknown	49	LC-MS	Remoroza	2020		10.1021/acs.analchem.0c00342
Even-toed Ungulates	Artiodactyla	Bubalus	bubalis		Water Buffalo	4_0_0_0_0b	unknown	unknown	49	LC-MS	Remoroza	2020		10.1021/acs.analchem.0c00342
Even-toed Ungulates	Artiodactyla	Bubalus	bubalis		Water Buffalo	4_0_0_0_0c	unknown	unknown	49	LC-MS	Remoroza	2020		10.1021/acs.analchem.0c00342
Even-toed Ungulates	Artiodactyla	Bubalus	bubalis		Water Buffalo	4_0_0_1_0b	unknown	unknown	49	LC-MS	Remoroza	2020		10.1021/acs.analchem.0c00342
Even-toed Ungulates	Artiodactyla	Bubalus	bubalis		Water Buffalo	4_0_0_2_0a	unknown	unknown	49	LC-MS	Remoroza	2020		10.1021/acs.analchem.0c00342
Even-toed Ungulates	Artiodactyla	Bubalus	bubalis		Water Buffalo	4_1_0_0_0a	unknown	unknown	49	LC-MS	Remoroza	2020		10.1021/acs.analchem.0c00342
Even-toed Ungulates	Artiodactyla	Bubalus	bubalis		Water Buffalo	4_1_0_0_0g	unknown	unknown	49	LC-MS	Remoroza	2020		10.1021/acs.analchem.0c00342
Even-toed Ungulates	Artiodactyla	Bubalus	bubalis		Water Buffalo	4_1_0_1_0a	unknown	unknown	49	LC-MS	Remoroza	2020		10.1021/acs.analchem.0c00342
Even-toed Ungulates	Artiodactyla	Bubalus	bubalis		Water Buffalo	4_1_0_1_0g	unknown	unknown	49	LC-MS	Remoroza	2020		10.1021/acs.analchem.0c00342
Even-toed Ungulates	Artiodactyla	Bubalus	bubalis		Water Buffalo	4_1_1_1_0a	unknown	unknown	49	LC-MS	Remoroza	2020		10.1021/acs.analchem.0c00342
Even-toed Ungulates	Artiodactyla	Bubalus	bubalis		Water Buffalo	4_2_0_0_0b	unknown	unknown	49	LC-MS	Remoroza	2020		10.1021/acs.analchem.0c00342
Even-toed Ungulates	Artiodactyla	Bubalus	bubalis		Water Buffalo	4_2_0_0_0d	unknown	unknown	49	LC-MS	Remoroza	2020		10.1021/acs.analchem.0c00342
Even-toed Ungulates	Artiodactyla	Bubalus	bubalis		Water Buffalo	4_2_0_1_0c	unknown	unknown	49	LC-MS	Remoroza	2020		10.1021/acs.analchem.0c00342
Even-toed Ungulates	Artiodactyla	Bubalus	bubalis		Water Buffalo	4_2_0_1_0d	unknown	unknown	49	LC-MS	Remoroza	2020		10.1021/acs.analchem.0c00342
Even-toed Ungulates	Artiodactyla	Bubalus	bubalis		Water Buffalo	4_2_0_1_0e	unknown	unknown	49	LC-MS	Remoroza	2020		10.1021/acs.analchem.0c00342
Even-toed Ungulates	Artiodactyla	Bubalus	bubalis		Water Buffalo	4_2_0_1_0n	unknown	unknown	49	LC-MS	Remoroza	2020		10.1021/acs.analchem.0c00342
Even-toed Ungulates	Artiodactyla	Bubalus	bubalis		Water Buffalo	4_2_2_0_0a	unknown	unknown	49	LC-MS	Remoroza	2020		10.1021/acs.analchem.0c00342
Even-toed Ungulates	Artiodactyla	Bubalus	bubalis		Water Buffalo	4_2_2_0_0b	unknown	unknown	49	LC-MS	Remoroza	2020		10.1021/acs.analchem.0c00342
Even-toed Ungulates	Artiodactyla	Bubalus	bubalis		Water Buffalo	4_2_2_0_0i	unknown	unknown	49	LC-MS	Remoroza	2020		10.1021/acs.analchem.0c00342
Even-toed Ungulates	Artiodactyla	Bubalus	bubalis		Water Buffalo	4_3_1_0_0b	unknown	unknown	49	LC-MS	Remoroza	2020		10.1021/acs.analchem.0c00342
Even-toed Ungulates	Artiodactyla	Bubalus	bubalis		Water Buffalo	5_0_0_0_0c	unknown	unknown	49	LC-MS	Remoroza	2020		10.1021/acs.analchem.0c00342
Even-toed Ungulates	Artiodactyla	Bubalus	bubalis		Water Buffalo	5_2_1_0_0b	unknown	unknown	49	LC-MS	Remoroza	2020		10.1021/acs.analchem.0c00342
Even-toed Ungulates	Artiodactyla	Bubalus	bubalis		Water Buffalo	3_0_0_0_0a	1	1	3	NMR, MALDI-MS	Mineguchi	2018	30467790	10.1007/s10719-018-9849-0
Even-toed Ungulates	Artiodactyla	Bubalus	bubalis		Water Buffalo	3_0_0_0_0b	1	1	3	NMR, MALDI-MS	Mineguchi	2018	30467790	10.1007/s10719-018-9849-0
Even-toed Ungulates	Artiodactyla	Bubalus	bubalis		Water Buffalo	4_0_0_0_0a	1	1	3	NMR, MALDI-MS	Mineguchi	2018	30467790	10.1007/s10719-018-9849-0
Even-toed Ungulates	Artiodactyla	Ovis	aires		Sheep	1_1_0_0_1d	20	pooled	32	LC-MS	Shi	2021	34928137	10.1021/acs.jafc.1c05872
Even-toed Ungulates	Artiodactyla	Ovis	aires		Sheep	1_2_0_0_0a	20	pooled	32	LC-MS	Shi	2021	34928137	10.1021/acs.jafc.1c05872
Even-toed Ungulates	Artiodactyla	Ovis	aires		Sheep	2_0_0_0_1d	20	pooled	32	LC-MS	Shi	2021	34928137	10.1021/acs.jafc.1c05872
Even-toed Ungulates	Artiodactyla	Ovis	aires		Sheep	2_0_0_0_2c	20	pooled	32	LC-MS	Shi	2021	34928137	10.1021/acs.jafc.1c05872
Even-toed Ungulates	Artiodactyla	Ovis	aires		Sheep	2_0_0_1_0c	20	pooled	32	LC-MS	Shi	2021	34928137	10.1021/acs.jafc.1c05872
Even-toed Ungulates	Artiodactyla	Ovis	aires		Sheep	2_0_0_1_1c	20	pooled	32	LC-MS	Shi	2021	34928137	10.1021/acs.jafc.1c05872
Even-toed Ungulates	Artiodactyla	Ovis	aires		Sheep	2_0_0_1_2a	20	pooled	32	LC-MS	Shi	2021	34928137	10.1021/acs.jafc.1c05872
Even-toed Ungulates	Artiodactyla	Ovis	aires		Sheep	2_0_0_2_0b	20	pooled	32	LC-MS	Shi	2021	34928137	10.1021/acs.jafc.1c05872
Even-toed Ungulates	Artiodactyla	Ovis	aires		Sheep	2_0_1_0_0c	20	pooled	32	LC-MS	Shi	2021	34928137	10.1021/acs.jafc.1c05872
Even-toed Ungulates	Artiodactyla	Ovis	aires		Sheep	2_0_1_0_1a	20	pooled	32	LC-MS	Shi	2021	34928137	10.1021/acs.jafc.1c05872
Even-toed Ungulates	Artiodactyla	Ovis	aires		Sheep	2_0_1_1_0b	20	pooled	32	LC-MS	Shi	2021	34928137	10.1021/acs.jafc.1c05872
Even-toed Ungulates	Artiodactyla	Ovis	aires		Sheep	2_0_2_0_0b	20	pooled	32	LC-MS	Shi	2021	34928137	10.1021/acs.jafc.1c05872
Even-toed Ungulates	Artiodactyla	Ovis	aires		Sheep	2_1_0_0_0k	20	pooled	32	LC-MS	Shi	2021	34928137	10.1021/acs.jafc.1c05872
Even-toed Ungulates	Artiodactyla	Ovis	aires		Sheep	2_1_0_0_1a	20	pooled	32	LC-MS	Shi	2021	34928137	10.1021/acs.jafc.1c05872
Even-toed Ungulates	Artiodactyla	Ovis	aires		Sheep	2_1_0_1_0f	20	pooled	32	LC-MS	Shi	2021	34928137	10.1021/acs.jafc.1c05872
Even-toed Ungulates	Artiodactyla	Ovis	aires		Sheep	2_1_0_1_1a	20	pooled	32	LC-MS	Shi	2021	34928137	10.1021/acs.jafc.1c05872
Even-toed Ungulates	Artiodactyla	Ovis	aires		Sheep	2_1_0_2_0a	20	pooled	32	LC-MS	Shi	2021	34928137	10.1021/acs.jafc.1c05872
Even-toed Ungulates	Artiodactyla	Ovis	aires		Sheep	2_2_0_0_0c	20	pooled	32	LC-MS	Shi	2021	34928137	10.1021/acs.jafc.1c05872
Even-toed Ungulates	Artiodactyla	Ovis	aires		Sheep	2_2_0_0_1a	20	pooled	32	LC-MS	Shi	2021	34928137	10.1021/acs.jafc.1c05872
Even-toed Ungulates	Artiodactyla	Ovis	aires		Sheep	2_2_1_0_0a	20	pooled	32	LC-MS	Shi	2021	34928137	10.1021/acs.jafc.1c05872
Even-toed Ungulates	Artiodactyla	Ovis	aires		Sheep	3_0_0_0_0f	20	pooled	32	LC-MS	Shi	2021	34928137	10.1021/acs.jafc.1c05872
Even-toed Ungulates	Artiodactyla	Ovis	aires		Sheep	3_0_0_0_1c	20	pooled	32	LC-MS	Shi	2021	34928137	10.1021/acs.jafc.1c05872
Even-toed Ungulates	Artiodactyla	Ovis	aires		Sheep	3_0_0_1_0g	20	pooled	32	LC-MS	Shi	2021	34928137	10.1021/acs.jafc.1c05872
Even-toed Ungulates	Artiodactyla	Ovis	aires		Sheep	3_1_0_0_0f	20	pooled	32	LC-MS	Shi	2021	34928137	10.1021/acs.jafc.1c05872
Even-toed Ungulates	Artiodactyla	Ovis	aires		Sheep	3_1_0_0_1c	20	pooled	32	LC-MS	Shi	2021	34928137	10.1021/acs.jafc.1c05872
Even-toed Ungulates	Artiodactyla	Ovis	aires		Sheep	3_2_0_0_0f	20	pooled	32	LC-MS	Shi	2021	34928137	10.1021/acs.jafc.1c05872
Even-toed Ungulates	Artiodactyla	Ovis	aires		Sheep	3_3_0_0_0c	20	pooled	32	LC-MS	Shi	2021	34928137	10.1021/acs.jafc.1c05872
Even-toed Ungulates	Artiodactyla	Ovis	aires		Sheep	4_0_0_0_0c	20	pooled	32	LC-MS	Shi	2021	34928137	10.1021/acs.jafc.1c05872
Even-toed Ungulates	Artiodactyla	Ovis	aires		Sheep	4_1_0_0_0g	20	pooled	32	LC-MS	Shi	2021	34928137	10.1021/acs.jafc.1c05872
Even-toed Ungulates	Artiodactyla	Ovis	aires		Sheep	4_1_0_0_1c	20	pooled	32	LC-MS	Shi	2021	34928137	10.1021/acs.jafc.1c05872
Even-toed Ungulates	Artiodactyla	Ovis	aires		Sheep	4_2_0_0_0g	20	pooled	32	LC-MS	Shi	2021	34928137	10.1021/acs.jafc.1c05872
Even-toed Ungulates	Artiodactyla	Ovis	aires		Sheep	4_3_0_0_0a	20	pooled	32	LC-MS	Shi	2021	34928137	10.1021/acs.jafc.1c05872
Even-toed Ungulates	Artiodactyla	Ovis	aires		Sheep	1_1_0_0_1a	unknown	pooled	35	LC-MS	Albrecht	2014	24635885	10.1017/S0007114513003772
Even-toed Ungulates	Artiodactyla	Ovis	aires		Sheep	1_1_0_0_1b	unknown	pooled	35	LC-MS	Albrecht	2014	24635885	10.1017/S0007114513003772
Even-toed Ungulates	Artiodactyla	Ovis	aires		Sheep	1_1_0_1_0a	unknown	pooled	35	LC-MS	Albrecht	2014	24635885	10.1017/S0007114513003772
Even-toed Ungulates	Artiodactyla	Ovis	aires		Sheep	1_1_0_1_0b	unknown	pooled	35	LC-MS	Albrecht	2014	24635885	10.1017/S0007114513003772
Even-toed Ungulates	Artiodactyla	Ovis	aires		Sheep	1_1_1_0_0a	unknown	pooled	35	LC-MS	Albrecht	2014	24635885	10.1017/S0007114513003772
Even-toed Ungulates	Artiodactyla	Ovis	aires		Sheep	2_0_0_0_1a	unknown	pooled	35	LC-MS	Albrecht	2014	24635885	10.1017/S0007114513003772
Even-toed Ungulates	Artiodactyla	Ovis	aires		Sheep	2_0_0_0_1b	unknown	pooled	35	LC-MS	Albrecht	2014	24635885	10.1017/S0007114513003772
Even-toed Ungulates	Artiodactyla	Ovis	aires		Sheep	2_0_0_1_0a	unknown	pooled	35	LC-MS	Albrecht	2014	24635885	10.1017/S0007114513003772
Even-toed Ungulates	Artiodactyla	Ovis	aires		Sheep	2_0_0_1_0b	unknown	pooled	35	LC-MS	Albrecht	2014	24635885	10.1017/S0007114513003772
Even-toed Ungulates	Artiodactyla	Ovis	aires		Sheep	2_0_0_1_1b	unknown	pooled	35	LC-MS	Albrecht	2014	24635885	10.1017/S0007114513003772
Even-toed Ungulates	Artiodactyla	Ovis	aires		Sheep	2_0_0_2_0a	unknown	pooled	35	LC-MS	Albrecht	2014	24635885	10.1017/S0007114513003772
Even-toed Ungulates	Artiodactyla	Ovis	aires		Sheep	2_0_0_2_0b	unknown	pooled	35	LC-MS	Albrecht	2014	24635885	10.1017/S0007114513003772
Even-toed Ungulates	Artiodactyla	Ovis	aires		Sheep	2_0_1_0_0a	unknown	pooled	35	LC-MS	Albrecht	2014	24635885	10.1017/S0007114513003772
Even-toed Ungulates	Artiodactyla	Ovis	aires		Sheep	2_0_1_0_0b	unknown	pooled	35	LC-MS	Albrecht	2014	24635885	10.1017/S0007114513003772
Even-toed Ungulates	Artiodactyla	Ovis	aires		Sheep	2_1_0_0_0a	unknown	pooled	35	LC-MS	Albrecht	2014	24635885	10.1017/S0007114513003772
Even-toed Ungulates	Artiodactyla	Ovis	aires		Sheep	2_1_0_0_0c	unknown	pooled	35	LC-MS	Albrecht	2014	24635885	10.1017/S0007114513003772
Even-toed Ungulates	Artiodactyla	Ovis	aires		Sheep	2_1_0_1_0c	unknown	pooled	35	LC-MS	Albrecht	2014	24635885	10.1017/S0007114513003772
Even-toed Ungulates	Artiodactyla	Ovis	aires		Sheep	3_0_0_0_0a	unknown	pooled	35	LC-MS	Albrecht	2014	24635885	10.1017/S0007114513003772
Even-toed Ungulates	Artiodactyla	Ovis	aires		Sheep	3_0_0_0_0b	unknown	pooled	35	LC-MS	Albrecht	2014	24635885	10.1017/S0007114513003772
Even-toed Ungulates	Artiodactyla	Ovis	aires		Sheep	3_0_0_0_0e	unknown	pooled	35	LC-MS	Albrecht	2014	24635885	10.1017/S0007114513003772
Even-toed Ungulates	Artiodactyla	Ovis	aires		Sheep	3_0_0_0_1a	unknown	pooled	35	LC-MS	Albrecht	2014	24635885	10.1017/S0007114513003772
Even-toed Ungulates	Artiodactyla	Ovis	aires		Sheep	3_0_0_0_2a	unknown	pooled	35	LC-MS	Albrecht	2014	24635885	10.1017/S0007114513003772
Even-toed Ungulates	Artiodactyla	Ovis	aires		Sheep	3_0_0_1_0e	unknown	pooled	35	LC-MS	Albrecht	2014	24635885	10.1017/S0007114513003772
Even-toed Ungulates	Artiodactyla	Ovis	aires		Sheep	3_1_0_0_0b	unknown	pooled	35	LC-MS	Albrecht	2014	24635885	10.1017/S0007114513003772
Even-toed Ungulates	Artiodactyla	Ovis	aires		Sheep	3_1_0_0_0c	unknown	pooled	35	LC-MS	Albrecht	2014	24635885	10.1017/S0007114513003772
Even-toed Ungulates	Artiodactyla	Ovis	aires		Sheep	3_1_0_0_1b	unknown	pooled	35	LC-MS	Albrecht	2014	24635885	10.1017/S0007114513003772
Even-toed Ungulates	Artiodactyla	Ovis	aires		Sheep	3_2_0_0_0a	unknown	pooled	35	LC-MS	Albrecht	2014	24635885	10.1017/S0007114513003772
Even-toed Ungulates	Artiodactyla	Ovis	aires		Sheep	3_2_0_0_0d	unknown	pooled	35	LC-MS	Albrecht	2014	24635885	10.1017/S0007114513003772
Even-toed Ungulates	Artiodactyla	Ovis	aires		Sheep	3_3_0_0_0a	unknown	pooled	35	LC-MS	Albrecht	2014	24635885	10.1017/S0007114513003772
Even-toed Ungulates	Artiodactyla	Ovis	aires		Sheep	4_1_0_0_0a	unknown	pooled	35	LC-MS	Albrecht	2014	24635885	10.1017/S0007114513003772
Even-toed Ungulates	Artiodactyla	Ovis	aires		Sheep	4_1_0_0_1a	unknown	pooled	35	LC-MS	Albrecht	2014	24635885	10.1017/S0007114513003772
Even-toed Ungulates	Artiodactyla	Ovis	aires		Sheep	4_1_0_0_1b	unknown	pooled	35	LC-MS	Albrecht	2014	24635885	10.1017/S0007114513003772
Even-toed Ungulates	Artiodactyla	Ovis	aires		Sheep	4_2_0_0_0b	unknown	pooled	35	LC-MS	Albrecht	2014	24635885	10.1017/S0007114513003772
Even-toed Ungulates	Artiodactyla	Ovis	aires		Sheep	4_2_0_0_0f	unknown	pooled	35	LC-MS	Albrecht	2014	24635885	10.1017/S0007114513003772
Even-toed Ungulates	Artiodactyla	Ovis	aires		Sheep	4_2_0_0_1b	unknown	pooled	35	LC-MS	Albrecht	2014	24635885	10.1017/S0007114513003772
Even-toed Ungulates	Artiodactyla	Ovis	aires		Sheep	2_0_0_0_1a	unknown	pooled	3	NMR	Nakamura	1998	9729433	10.1016/s0304-4165(98)00040-3
Even-toed Ungulates	Artiodactyla	Ovis	aires		Sheep	2_0_0_0_1b	unknown	pooled	3	NMR	Nakamura	1998	9729433	10.1016/s0304-4165(98)00040-3
Even-toed Ungulates	Artiodactyla	Ovis	aires		Sheep	2_0_0_1_0a	unknown	pooled	3	NMR	Nakamura	1998	9729433	10.1016/s0304-4165(98)00040-3
Even-toed Ungulates	Artiodactyla	Ovis	aires		Sheep	3_0_0_0_0a	5	5	3	NMR	Urashima	1989	2775793	10.1016/0304-4165(89)90099-8
Even-toed Ungulates	Artiodactyla	Ovis	aires		Sheep	3_0_0_0_0b	5	5	3	NMR	Urashima	1989	2775793	10.1016/0304-4165(89)90099-8
Even-toed Ungulates	Artiodactyla	Ovis	aires		Sheep	3_0_0_0_0e	5	5	3	NMR	Urashima	1989	2775793	10.1016/0304-4165(89)90099-8
Even-toed Ungulates	Artiodactyla	Capra	aegagrus		Goat	1_1_0_0_1b	7	2 pooled	6	NMR	Taufik	2022	35611077	10.5851/kosfa.2022.e13
Even-toed Ungulates	Artiodactyla	Capra	aegagrus		Goat	1_1_0_1_0b	7	2 pooled	6	NMR	Taufik	2022	35611077	10.5851/kosfa.2022.e13
Even-toed Ungulates	Artiodactyla	Capra	aegagrus		Goat	2_0_0_0_1a	7	2 pooled	6	NMR	Taufik	2022	35611077	10.5851/kosfa.2022.e13
Even-toed Ungulates	Artiodactyla	Capra	aegagrus		Goat	2_0_0_0_1b	7	2 pooled	6	NMR	Taufik	2022	35611077	10.5851/kosfa.2022.e13
Even-toed Ungulates	Artiodactyla	Capra	aegagrus		Goat	2_0_0_1_0a	7	2 pooled	6	NMR	Taufik	2022	35611077	10.5851/kosfa.2022.e13
Even-toed Ungulates	Artiodactyla	Capra	aegagrus		Goat	2_0_0_1_0b	7	2 pooled	6	NMR	Taufik	2022	35611077	10.5851/kosfa.2022.e13
Even-toed Ungulates	Artiodactyla	Capra	aegagrus		Goat	1_1_0_0_1c	57	57	12	HPLC-Fluorescence	Chatziioannou	2021	34232652	10.1021/acs.jafc.1c00499
Even-toed Ungulates	Artiodactyla	Capra	aegagrus		Goat	1_1_0_1_0b	57	57	12	HPLC-Fluorescence	Chatziioannou	2021	34232652	10.1021/acs.jafc.1c00499
Even-toed Ungulates	Artiodactyla	Capra	aegagrus		Goat	2_0_0_0_1a	57	57	12	HPLC-Fluorescence	Chatziioannou	2021	34232652	10.1021/acs.jafc.1c00499
Even-toed Ungulates	Artiodactyla	Capra	aegagrus		Goat	2_0_0_0_1b	57	57	12	HPLC-Fluorescence	Chatziioannou	2021	34232652	10.1021/acs.jafc.1c00499
Even-toed Ungulates	Artiodactyla	Capra	aegagrus		Goat	2_0_0_1_0a	57	57	12	HPLC-Fluorescence	Chatziioannou	2021	34232652	10.1021/acs.jafc.1c00499
Even-toed Ungulates	Artiodactyla	Capra	aegagrus		Goat	2_0_0_1_0b	57	57	12	HPLC-Fluorescence	Chatziioannou	2021	34232652	10.1021/acs.jafc.1c00499
Even-toed Ungulates	Artiodactyla	Capra	aegagrus		Goat	2_0_0_2_0a	57	57	12	HPLC-Fluorescence	Chatziioannou	2021	34232652	10.1021/acs.jafc.1c00499
Even-toed Ungulates	Artiodactyla	Capra	aegagrus		Goat	2_0_1_0_0a	57	57	12	HPLC-Fluorescence	Chatziioannou	2021	34232652	10.1021/acs.jafc.1c00499
Even-toed Ungulates	Artiodactyla	Capra	aegagrus		Goat	3_0_0_0_0b	57	57	12	HPLC-Fluorescence	Chatziioannou	2021	34232652	10.1021/acs.jafc.1c00499
Even-toed Ungulates	Artiodactyla	Capra	aegagrus		Goat	3_0_0_0_0e	57	57	12	HPLC-Fluorescence	Chatziioannou	2021	34232652	10.1021/acs.jafc.1c00499
Even-toed Ungulates	Artiodactyla	Capra	aegagrus		Goat	3_0_0_1_0a	57	57	12	HPLC-Fluorescence	Chatziioannou	2021	34232652	10.1021/acs.jafc.1c00499
Even-toed Ungulates	Artiodactyla	Capra	aegagrus		Goat	4_1_0_0_0g	57	57	12	HPLC-Fluorescence	Chatziioannou	2021	34232652	10.1021/acs.jafc.1c00499
Even-toed Ungulates	Artiodactyla	Capra	aegagrus		Goat	1_1_0_0_1d	20	pooled	43	LC-MS	Shi	2021	34928137	10.1021/acs.jafc.1c05872
Even-toed Ungulates	Artiodactyla	Capra	aegagrus		Goat	1_1_0_1_0c	20	pooled	43	LC-MS	Shi	2021	34928137	10.1021/acs.jafc.1c05872
Even-toed Ungulates	Artiodactyla	Capra	aegagrus		Goat	2_0_0_0_1d	20	pooled	43	LC-MS	Shi	2021	34928137	10.1021/acs.jafc.1c05872
Even-toed Ungulates	Artiodactyla	Capra	aegagrus		Goat	2_0_0_0_2c	20	pooled	43	LC-MS	Shi	2021	34928137	10.1021/acs.jafc.1c05872
Even-toed Ungulates	Artiodactyla	Capra	aegagrus		Goat	2_0_0_1_0c	20	pooled	43	LC-MS	Shi	2021	34928137	10.1021/acs.jafc.1c05872
Even-toed Ungulates	Artiodactyla	Capra	aegagrus		Goat	2_0_0_1_1c	20	pooled	43	LC-MS	Shi	2021	34928137	10.1021/acs.jafc.1c05872
Even-toed Ungulates	Artiodactyla	Capra	aegagrus		Goat	2_0_0_1_2a	20	pooled	43	LC-MS	Shi	2021	34928137	10.1021/acs.jafc.1c05872
Even-toed Ungulates	Artiodactyla	Capra	aegagrus		Goat	2_0_0_2_0b	20	pooled	43	LC-MS	Shi	2021	34928137	10.1021/acs.jafc.1c05872
Even-toed Ungulates	Artiodactyla	Capra	aegagrus		Goat	2_0_1_0_0c	20	pooled	43	LC-MS	Shi	2021	34928137	10.1021/acs.jafc.1c05872
Even-toed Ungulates	Artiodactyla	Capra	aegagrus		Goat	2_1_0_0_0k	20	pooled	43	LC-MS	Shi	2021	34928137	10.1021/acs.jafc.1c05872
Even-toed Ungulates	Artiodactyla	Capra	aegagrus		Goat	2_1_0_0_1a	20	pooled	43	LC-MS	Shi	2021	34928137	10.1021/acs.jafc.1c05872
Even-toed Ungulates	Artiodactyla	Capra	aegagrus		Goat	2_2_0_0_0c	20	pooled	43	LC-MS	Shi	2021	34928137	10.1021/acs.jafc.1c05872
Even-toed Ungulates	Artiodactyla	Capra	aegagrus		Goat	2_2_0_0_1a	20	pooled	43	LC-MS	Shi	2021	34928137	10.1021/acs.jafc.1c05872
Even-toed Ungulates	Artiodactyla	Capra	aegagrus		Goat	2_2_1_0_0a	20	pooled	43	LC-MS	Shi	2021	34928137	10.1021/acs.jafc.1c05872
Even-toed Ungulates	Artiodactyla	Capra	aegagrus		Goat	3_0_0_0_0f	20	pooled	43	LC-MS	Shi	2021	34928137	10.1021/acs.jafc.1c05872
Even-toed Ungulates	Artiodactyla	Capra	aegagrus		Goat	3_0_0_1_0g	20	pooled	43	LC-MS	Shi	2021	34928137	10.1021/acs.jafc.1c05872
Even-toed Ungulates	Artiodactyla	Capra	aegagrus		Goat	3_0_0_2_0b	20	pooled	43	LC-MS	Shi	2021	34928137	10.1021/acs.jafc.1c05872
Even-toed Ungulates	Artiodactyla	Capra	aegagrus		Goat	3_1_0_0_0f	20	pooled	43	LC-MS	Shi	2021	34928137	10.1021/acs.jafc.1c05872
Even-toed Ungulates	Artiodactyla	Capra	aegagrus		Goat	3_1_0_1_0f	20	pooled	43	LC-MS	Shi	2021	34928137	10.1021/acs.jafc.1c05872
Even-toed Ungulates	Artiodactyla	Capra	aegagrus		Goat	3_2_0_0_0f	20	pooled	43	LC-MS	Shi	2021	34928137	10.1021/acs.jafc.1c05872
Even-toed Ungulates	Artiodactyla	Capra	aegagrus		Goat	3_2_1_0_0e	20	pooled	43	LC-MS	Shi	2021	34928137	10.1021/acs.jafc.1c05872
Even-toed Ungulates	Artiodactyla	Capra	aegagrus		Goat	3_3_0_0_0c	20	pooled	43	LC-MS	Shi	2021	34928137	10.1021/acs.jafc.1c05872
Even-toed Ungulates	Artiodactyla	Capra	aegagrus		Goat	4_0_0_0_0c	20	pooled	43	LC-MS	Shi	2021	34928137	10.1021/acs.jafc.1c05872
Even-toed Ungulates	Artiodactyla	Capra	aegagrus		Goat	4_0_0_0_1a	20	pooled	43	LC-MS	Shi	2021	34928137	10.1021/acs.jafc.1c05872
Even-toed Ungulates	Artiodactyla	Capra	aegagrus		Goat	4_0_1_0_0a	20	pooled	43	LC-MS	Shi	2021	34928137	10.1021/acs.jafc.1c05872
Even-toed Ungulates	Artiodactyla	Capra	aegagrus		Goat	4_1_0_0_0g	20	pooled	43	LC-MS	Shi	2021	34928137	10.1021/acs.jafc.1c05872
Even-toed Ungulates	Artiodactyla	Capra	aegagrus		Goat	4_2_0_0_0g	20	pooled	43	LC-MS	Shi	2021	34928137	10.1021/acs.jafc.1c05872
Even-toed Ungulates	Artiodactyla	Capra	aegagrus		Goat	4_2_0_0_1c	20	pooled	43	LC-MS	Shi	2021	34928137	10.1021/acs.jafc.1c05872
Even-toed Ungulates	Artiodactyla	Capra	aegagrus		Goat	4_2_0_1_0n	20	pooled	43	LC-MS	Shi	2021	34928137	10.1021/acs.jafc.1c05872
Even-toed Ungulates	Artiodactyla	Capra	aegagrus		Goat	4_2_1_0_0o	20	pooled	43	LC-MS	Shi	2021	34928137	10.1021/acs.jafc.1c05872
Even-toed Ungulates	Artiodactyla	Capra	aegagrus		Goat	4_3_0_0_0a	20	pooled	43	LC-MS	Shi	2021	34928137	10.1021/acs.jafc.1c05872
Even-toed Ungulates	Artiodactyla	Capra	aegagrus		Goat	5_0_0_0_0c	20	pooled	43	LC-MS	Shi	2021	34928137	10.1021/acs.jafc.1c05872
Even-toed Ungulates	Artiodactyla	Capra	aegagrus		Goat	5_0_1_0_0a	20	pooled	43	LC-MS	Shi	2021	34928137	10.1021/acs.jafc.1c05872
Even-toed Ungulates	Artiodactyla	Capra	aegagrus		Goat	5_1_0_0_0h	20	pooled	43	LC-MS	Shi	2021	34928137	10.1021/acs.jafc.1c05872
Even-toed Ungulates	Artiodactyla	Capra	aegagrus		Goat	5_2_1_0_0b	20	pooled	43	LC-MS	Shi	2021	34928137	10.1021/acs.jafc.1c05872
Even-toed Ungulates	Artiodactyla	Capra	aegagrus		Goat	6_0_0_0_0b	20	pooled	43	LC-MS	Shi	2021	34928137	10.1021/acs.jafc.1c05872
Even-toed Ungulates	Artiodactyla	Capra	aegagrus		Goat	6_0_0_0_1a	20	pooled	43	LC-MS	Shi	2021	34928137	10.1021/acs.jafc.1c05872
Even-toed Ungulates	Artiodactyla	Capra	aegagrus		Goat	6_1_0_0_0b	20	pooled	43	LC-MS	Shi	2021	34928137	10.1021/acs.jafc.1c05872
Even-toed Ungulates	Artiodactyla	Capra	aegagrus		Goat	7_0_0_0_0a	20	pooled	43	LC-MS	Shi	2021	34928137	10.1021/acs.jafc.1c05872
Even-toed Ungulates	Artiodactyla	Capra	aegagrus		Goat	7_2_0_0_0a	20	pooled	43	LC-MS	Shi	2021	34928137	10.1021/acs.jafc.1c05872
Even-toed Ungulates	Artiodactyla	Capra	aegagrus		Goat	8_0_0_0_0b	20	pooled	43	LC-MS	Shi	2021	34928137	10.1021/acs.jafc.1c05872
Even-toed Ungulates	Artiodactyla	Capra	aegagrus		Goat	9_0_0_0_0a	20	pooled	43	LC-MS	Shi	2021	34928137	10.1021/acs.jafc.1c05872
Even-toed Ungulates	Artiodactyla	Capra	aegagrus		Goat	1_1_0_0_1c	20	20	63	LC-MS	Lu	2020		10.1016/j.carbpol.2020.115965
Even-toed Ungulates	Artiodactyla	Capra	aegagrus		Goat	1_1_0_0_1d	20	20	63	LC-MS	Lu	2020		10.1016/j.carbpol.2020.115965
Even-toed Ungulates	Artiodactyla	Capra	aegagrus		Goat	1_1_0_0_1e	20	20	63	LC-MS	Lu	2020		10.1016/j.carbpol.2020.115965
Even-toed Ungulates	Artiodactyla	Capra	aegagrus		Goat	1_1_0_0_1f	20	20	63	LC-MS	Lu	2020		10.1016/j.carbpol.2020.115965
Even-toed Ungulates	Artiodactyla	Capra	aegagrus		Goat	1_1_0_1_0c	20	20	63	LC-MS	Lu	2020		10.1016/j.carbpol.2020.115965
Even-toed Ungulates	Artiodactyla	Capra	aegagrus		Goat	1_1_0_1_0d	20	20	63	LC-MS	Lu	2020		10.1016/j.carbpol.2020.115965
Even-toed Ungulates	Artiodactyla	Capra	aegagrus		Goat	1_1_0_1_0e	20	20	63	LC-MS	Lu	2020		10.1016/j.carbpol.2020.115965
Even-toed Ungulates	Artiodactyla	Capra	aegagrus		Goat	1_1_1_0_0b	20	20	63	LC-MS	Lu	2020		10.1016/j.carbpol.2020.115965
Even-toed Ungulates	Artiodactyla	Capra	aegagrus		Goat	1_1_1_0_0c	20	20	63	LC-MS	Lu	2020		10.1016/j.carbpol.2020.115965
Even-toed Ungulates	Artiodactyla	Capra	aegagrus		Goat	2_0_0_0_1a	20	20	63	LC-MS	Lu	2020		10.1016/j.carbpol.2020.115965
Even-toed Ungulates	Artiodactyla	Capra	aegagrus		Goat	2_0_0_0_1b	20	20	63	LC-MS	Lu	2020		10.1016/j.carbpol.2020.115965
Even-toed Ungulates	Artiodactyla	Capra	aegagrus		Goat	2_0_0_0_2c	20	20	63	LC-MS	Lu	2020		10.1016/j.carbpol.2020.115965
Even-toed Ungulates	Artiodactyla	Capra	aegagrus		Goat	2_0_0_1_0a	20	20	63	LC-MS	Lu	2020		10.1016/j.carbpol.2020.115965
Even-toed Ungulates	Artiodactyla	Capra	aegagrus		Goat	2_0_0_1_0b	20	20	63	LC-MS	Lu	2020		10.1016/j.carbpol.2020.115965
Even-toed Ungulates	Artiodactyla	Capra	aegagrus		Goat	2_0_0_1_1c	20	20	63	LC-MS	Lu	2020		10.1016/j.carbpol.2020.115965
Even-toed Ungulates	Artiodactyla	Capra	aegagrus		Goat	2_0_0_1_1e	20	20	63	LC-MS	Lu	2020		10.1016/j.carbpol.2020.115965
Even-toed Ungulates	Artiodactyla	Capra	aegagrus		Goat	2_0_0_1_1f	20	20	63	LC-MS	Lu	2020		10.1016/j.carbpol.2020.115965
Even-toed Ungulates	Artiodactyla	Capra	aegagrus		Goat	2_0_0_2_0b	20	20	63	LC-MS	Lu	2020		10.1016/j.carbpol.2020.115965
Even-toed Ungulates	Artiodactyla	Capra	aegagrus		Goat	2_0_0_2_0c	20	20	63	LC-MS	Lu	2020		10.1016/j.carbpol.2020.115965
Even-toed Ungulates	Artiodactyla	Capra	aegagrus		Goat	2_0_1_0_0a	20	20	63	LC-MS	Lu	2020		10.1016/j.carbpol.2020.115965
Even-toed Ungulates	Artiodactyla	Capra	aegagrus		Goat	2_0_1_0_0b	20	20	63	LC-MS	Lu	2020		10.1016/j.carbpol.2020.115965
Even-toed Ungulates	Artiodactyla	Capra	aegagrus		Goat	2_1_0_0_0k	20	20	63	LC-MS	Lu	2020		10.1016/j.carbpol.2020.115965
Even-toed Ungulates	Artiodactyla	Capra	aegagrus		Goat	2_1_0_0_0l	20	20	63	LC-MS	Lu	2020		10.1016/j.carbpol.2020.115965
Even-toed Ungulates	Artiodactyla	Capra	aegagrus		Goat	2_1_0_0_0m	20	20	63	LC-MS	Lu	2020		10.1016/j.carbpol.2020.115965
Even-toed Ungulates	Artiodactyla	Capra	aegagrus		Goat	2_1_0_0_1a	20	20	63	LC-MS	Lu	2020		10.1016/j.carbpol.2020.115965
Even-toed Ungulates	Artiodactyla	Capra	aegagrus		Goat	2_1_0_0_1b	20	20	63	LC-MS	Lu	2020		10.1016/j.carbpol.2020.115965
Even-toed Ungulates	Artiodactyla	Capra	aegagrus		Goat	2_1_0_1_0f	20	20	63	LC-MS	Lu	2020		10.1016/j.carbpol.2020.115965
Even-toed Ungulates	Artiodactyla	Capra	aegagrus		Goat	2_1_0_1_0g	20	20	63	LC-MS	Lu	2020		10.1016/j.carbpol.2020.115965
Even-toed Ungulates	Artiodactyla	Capra	aegagrus		Goat	2_1_0_1_0h	20	20	63	LC-MS	Lu	2020		10.1016/j.carbpol.2020.115965
Even-toed Ungulates	Artiodactyla	Capra	aegagrus		Goat	2_1_0_1_0i	20	20	63	LC-MS	Lu	2020		10.1016/j.carbpol.2020.115965
Even-toed Ungulates	Artiodactyla	Capra	aegagrus		Goat	2_1_0_1_0j	20	20	63	LC-MS	Lu	2020		10.1016/j.carbpol.2020.115965
Even-toed Ungulates	Artiodactyla	Capra	aegagrus		Goat	2_1_1_0_0c	20	20	63	LC-MS	Lu	2020		10.1016/j.carbpol.2020.115965
Even-toed Ungulates	Artiodactyla	Capra	aegagrus		Goat	2_2_0_0_0c	20	20	63	LC-MS	Lu	2020		10.1016/j.carbpol.2020.115965
Even-toed Ungulates	Artiodactyla	Capra	aegagrus		Goat	2_2_0_0_0d	20	20	63	LC-MS	Lu	2020		10.1016/j.carbpol.2020.115965
Even-toed Ungulates	Artiodactyla	Capra	aegagrus		Goat	2_2_0_0_0e	20	20	63	LC-MS	Lu	2020		10.1016/j.carbpol.2020.115965
Even-toed Ungulates	Artiodactyla	Capra	aegagrus		Goat	3_0_0_0_0f	20	20	63	LC-MS	Lu	2020		10.1016/j.carbpol.2020.115965
Even-toed Ungulates	Artiodactyla	Capra	aegagrus		Goat	3_0_0_0_1c	20	20	63	LC-MS	Lu	2020		10.1016/j.carbpol.2020.115965
Even-toed Ungulates	Artiodactyla	Capra	aegagrus		Goat	3_0_0_0_1d	20	20	63	LC-MS	Lu	2020		10.1016/j.carbpol.2020.115965
Even-toed Ungulates	Artiodactyla	Capra	aegagrus		Goat	3_0_0_1_0g	20	20	63	LC-MS	Lu	2020		10.1016/j.carbpol.2020.115965
Even-toed Ungulates	Artiodactyla	Capra	aegagrus		Goat	3_0_0_1_1a	20	20	63	LC-MS	Lu	2020		10.1016/j.carbpol.2020.115965
Even-toed Ungulates	Artiodactyla	Capra	aegagrus		Goat	3_0_0_2_0b	20	20	63	LC-MS	Lu	2020		10.1016/j.carbpol.2020.115965
Even-toed Ungulates	Artiodactyla	Capra	aegagrus		Goat	3_1_0_0_0f	20	20	63	LC-MS	Lu	2020		10.1016/j.carbpol.2020.115965
Even-toed Ungulates	Artiodactyla	Capra	aegagrus		Goat	3_1_0_0_1c	20	20	63	LC-MS	Lu	2020		10.1016/j.carbpol.2020.115965
Even-toed Ungulates	Artiodactyla	Capra	aegagrus		Goat	3_1_0_1_0f	20	20	63	LC-MS	Lu	2020		10.1016/j.carbpol.2020.115965
Even-toed Ungulates	Artiodactyla	Capra	aegagrus		Goat	3_1_0_1_0g	20	20	63	LC-MS	Lu	2020		10.1016/j.carbpol.2020.115965
Even-toed Ungulates	Artiodactyla	Capra	aegagrus		Goat	3_2_0_0_0f	20	20	63	LC-MS	Lu	2020		10.1016/j.carbpol.2020.115965
Even-toed Ungulates	Artiodactyla	Capra	aegagrus		Goat	3_2_0_0_0g	20	20	63	LC-MS	Lu	2020		10.1016/j.carbpol.2020.115965
Even-toed Ungulates	Artiodactyla	Capra	aegagrus		Goat	3_3_0_0_0c	20	20	63	LC-MS	Lu	2020		10.1016/j.carbpol.2020.115965
Even-toed Ungulates	Artiodactyla	Capra	aegagrus		Goat	3_3_0_1_0a	20	20	63	LC-MS	Lu	2020		10.1016/j.carbpol.2020.115965
Even-toed Ungulates	Artiodactyla	Capra	aegagrus		Goat	4_0_0_0_0c	20	20	63	LC-MS	Lu	2020		10.1016/j.carbpol.2020.115965
Even-toed Ungulates	Artiodactyla	Capra	aegagrus		Goat	4_0_0_0_0d	20	20	63	LC-MS	Lu	2020		10.1016/j.carbpol.2020.115965
Even-toed Ungulates	Artiodactyla	Capra	aegagrus		Goat	4_1_0_0_0g	20	20	63	LC-MS	Lu	2020		10.1016/j.carbpol.2020.115965
Even-toed Ungulates	Artiodactyla	Capra	aegagrus		Goat	4_2_0_0_0g	20	20	63	LC-MS	Lu	2020		10.1016/j.carbpol.2020.115965
[truncated: 1,195 more rows]

## Sheet: Sup. Table 3. Summary Stats
Supplementary Table 3. Oligosaccharide summary statistics for each species
	Genus	Species	Common name	Total oligosaccharides	Neutral oligosaccharides		Acidic oligosaccharides		Fucosylated oligosaccharides		Neu5Gc-containing oligosaccharides		Type I core oligosaccharides		Type II core oligosaccharides		Oligosaccharides with linkage information		Oligosaccharides shared with humans	Neutral oligosaccharides shared with humans		Acidic oligosaccharides shared with humans		Fucosylated oligosaccharides shared with humans		Type I core oligosaccharides shared with humans		Type II core oligosaccharides shared with humans		Oligosaccharides with linkage information shared with humans
Order					# of structures	%	# of structures	%	# of structures	%	# of structures	%	# of structures	%	# of structures	%	# of structures	%		# of structures	%	# of structures	%	# of structures	%	# of structures	%	# of structures	%	# of structures	%
Primates	Homo	sapiens	Human	350	258	73.7143	107	30.5714	258	73.7143	0	0	134	59.8214	66	29.4643	224	64	-	-	-	-	-	-	-	-	-	-	-	-	-
Primates	Pan	troglodytes	Chimpanzee	96	66	68.75	30	31.25	57	59.375	1	1.04167	4	20	8	40	20	20.8333	55	38	39.5833	17	17.7083	32	33.3333	4	20	6	30	17	17.7083
Primates	Pan	paniscus	Bonobo	13	10	76.9231	3	23.0769	8	61.5385	1	7.69231	4	30.7692	2	15.3846	13	100	12	10	76.9231	2	15.3846	8	61.5385	4	30.7692	2	15.3846	12	92.3077
Primates	Gorilla	gorilla	Gorilla	65	51	78.4615	14	21.5385	26	40	1	1.53846	4	23.5294	5	29.4118	17	26.1538	48	36	55.3846	12	18.4615	19	29.2308	4	23.5294	5	29.4118	15	23.0769
Primates	Pongo	pygmaeus	Orangutan	17	11	64.7059	6	35.2941	9	52.9412	1	5.88235	4	23.5294	5	29.4118	17	100	15	11	64.7059	4	23.5294	8	47.0588	4	23.5294	4	23.5294	15	88.2353
Primates	Papio	hamadryas	Hamadryas Baboon	6	3	50	3	50	2	33.3333	0	0	0	0	3	50	6	100	5	2	33.3333	3	50	2	33.3333	0	0	2	33.3333	5	83.3333
Primates	Macaca	sinica	Toque Macaque	3	2	66.6667	1	33.3333	2	66.6667	0	0	0	0	1	33.3333	3	100	3	2	66.6667	1	33.3333	2	66.6667	0	0	1	33.3333	3	100
Primates	Macaca	mulatta	Rhesus Macaque	87	54	62.069	33	37.931	51	58.6207	0	0	3	16.6667	8	44.4444	18	20.6897	69	45	51.7241	24	27.5862	40	45.977	3	16.6667	7	38.8889	15	17.2414
Primates	Alouatta	palliata	Mantled Howler	2	0	0	2	100	0	0	0	0	0	0	0	0	2	100	2	0	0	2	100	0	0	0	0	0	0	2	100
Primates	Sapajus	apella	Brown Capuchin	10	7	70	3	30	3	30	0	0	0	0	3	30	10	100	10	7	70	3	30	3	30	0	0	3	30	10	100
Primates	Saimiri	boliviensis	Bolivian Squirrel Monkey	2	0	0	2	100	0	0	0	0	0	0	0	0	2	100	2	0	0	2	100	0	0	0	0	0	0	2	100
Primates	Leontopithecus	rosalia	Golden Lion Tamarin	77	51	66.2338	26	33.7662	10	12.987	0	0	5	35.7143	6	42.8571	14	18.1818	45	26	33.7662	19	24.6753	8	10.3896	5	35.7143	4	28.5714	12	15.5844
Primates	Callithrix	jacchus	Common Marmoset	110	83	75.4545	27	24.5455	23	20.9091	0	0	5	33.3333	6	40	15	13.6364	59	39	35.4545	20	18.1818	19	17.2727	5	33.3333	3	20	12	10.9091
Primates	Symphalangus	syndactylus	Siamang	61	33	54.0984	28	45.9016	5	8.19672	0	0	2	13.3333	8	53.3333	15	24.5902	41	20	32.7869	21	34.4262	4	6.55738	2	13.3333	7	46.6667	14	22.9508
Primates	Otolemur	crassicaudatus	Greater Galago	4	2	50	2	50	0	0	1	25	0	0	1	25	4	100	3	2	50	1	25	0	0	0	0	1	25	3	75
Primates	Daubentonia	madagascariensis	Aye-aye	13	11	84.6154	2	15.3846	8	61.5385	0	0	2	15.3846	6	46.1538	13	100	13	11	84.6154	2	15.3846	8	61.5385	2	15.3846	6	46.1538	13	100
Primates	Propithecus	coquereli	Coquerel's Sifaka	8	4	50	4	50	1	12.5	0	0	0	0	3	37.5	8	100	4	1	12.5	3	37.5	0	0	0	0	2	25	4	50
Primates	Eulemur	mongoz	Mongoose Lemur	13	8	61.5385	5	38.4615	5	38.4615	0	0	0	0	8	61.5385	13	100	11	7	53.8462	4	30.7692	4	30.7692	0	0	7	53.8462	11	84.6154
Carnivora	Felis	catus	Domestic Cat	32	26	81.25	6	18.75	15	46.875	1	3.125	3	21.4286	6	42.8571	14	43.75	22	17	53.125	5	15.625	14	43.75	3	21.4286	5	35.7143	13	40.625
Carnivora	Panthera	leo	African Lion	61	46	75.4098	15	24.5902	23	37.7049	5	8.19672	4	11.1111	7	19.4444	36	59.0164	34	29	47.541	5	8.19672	17	27.8689	4	11.1111	7	19.4444	22	36.0656
Carnivora	Neofelis	nebulosa	Clouded Leopard	3	2	66.6667	1	33.3333	1	33.3333	1	33.3333	0	0	0	0	3	100	1	1	33.3333	0	0	1	33.3333	0	0	0	0	1	33.3333
Carnivora	Acinonyx	jubatus	Cheetah	5	4	80	1	20	0	0	0	0	0	0	1	20	5	100	3	3	60	0	0	0	0	0	0	1	20	3	60
Carnivora	Crocuta	crocuta	Hyena	6	5	83.3333	1	16.6667	2	33.3333	1	16.6667	0	0	2	33.3333	6	100	3	3	50	0	0	1	16.6667	0	0	2	33.3333	3	50
Carnivora	Canis	lupus	Domestic Dog	42	26	61.9048	16	38.0952	17	40.4762	0	0	1	11.1111	2	22.2222	9	21.4286	23	12	28.5714	11	26.1905	9	21.4286	1	11.1111	2	22.2222	7	16.6667
Carnivora	Procyonidae	lotor	Racoon	8	4	50	4	50	8	100	0	0	0	0	7	87.5	8	100	3	3	37.5	0	0	3	37.5	0	0	2	25	3	37.5
Carnivora	Nasua	nasua	Coati	5	5	100	0	0	2	40	0	0	1	20	2	40	5	100	3	3	60	0	0	2	40	1	20	1	20	3	60
Carnivora	Neovison	vison	Mink	9	6	66.6667	3	33.3333	3	33.3333	0	0	0	0	6	75	8	88.8889	4	3	33.3333	1	11.1111	1	11.1111	0	0	2	25	3	33.3333
Carnivora	Mephitis	mephitis	Striped Skunk	10	8	80	2	20	4	40	0	0	0	0	6	60	10	100	5	4	40	1	10	2	20	0	0	2	20	5	50
Carnivora	Ursus	americanus	Black Bear	19	14	73.6842	5	26.3158	13	68.4211	0	0	6	31.5789	5	26.3158	19	100	11	9	47.3684	2	10.5263	8	42.1053	6	31.5789	1	5.26316	11	57.8947
Carnivora	Ursus	thibetanus	Japanese Black Bear	15	11	73.3333	4	26.6667	12	80	0	0	0	0	6	40	15	100	3	1	6.66667	2	13.3333	1	6.66667	0	0	1	6.66667	3	20
Carnivora	Ursus	arctos	Ezo Brown Bear	6	6	100	0	0	5	83.3333	0	0	0	0	3	50	6	100	1	1	16.6667	0	0	1	16.6667	0	0	0	0	1	16.6667
Carnivora	Ursus	arctos	Grizzly Bear	7	7	100	0	0	5	71.4286	0	0	4	57.1429	1	14.2857	7	100	7	7	100	0	0	5	71.4286	4	57.1429	1	14.2857	7	100
Carnivora	Ursus	maritimus	Polar Bear	13	12	92.3077	1	7.69231	9	69.2308	0	0	0	0	5	38.4615	13	100	4	3	23.0769	1	7.69231	3	23.0769	0	0	0	0	4	30.7692
Carnivora	Ailuropoda	melanoleuca	Panda	5	2	40	3	60	2	40	0	0	0	0	0	0	5	100	3	0	0	3	60	1	20	0	0	0	0	3	60
Artiodactyla	Bos	taurus	Cow	143	85	59.4406	58	40.5594	23	16.0839	18	12.5874	4	6.25	10	15.625	64	44.7552	50	34	23.7762	16	11.1888	12	8.39161	4	6.25	5	7.8125	23	16.0839
Artiodactyla	Bos	grunniens	Yak	10	8	80	2	20	2	20	0	0	3	30	2	20	10	100	6	4	40	2	20	2	20	1	10	2	20	6	60
Artiodactyla	Bubalus	bubalis	Water Buffalo	50	27	54	23	46	7	14	3	6	1	3.44828	8	27.5862	29	58	26	16	32	10	20	7	14	1	3.44828	7	24.1379	18	36
Artiodactyla	Ovis	aires	Sheep	66	30	45.4545	36	54.5455	8	12.1212	23	34.8485	0	0	4	11.7647	34	51.5152	26	18	27.2727	8	12.1212	7	10.6061	0	0	2	5.88235	13	19.697
Artiodactyla	Capra	aegagrus	Goat	189	102	53.9683	87	46.0317	26	13.7566	45	23.8095	6	9.83607	11	18.0328	61	32.2751	55	39	20.6349	16	8.46561	19	10.0529	6	9.83607	7	11.4754	26	13.7566
Artiodactyla	Addax	nasomaculatus	Addax	8	0	0	8	100	0	0	5	62.5	0	0	0	0	8	100	2	0	0	2	25	0	0	0	0	0	0	2	25
Artiodactyla	Cervus	nippon	Yezo Sika Deer	4	4	100	0	0	0	0	0	0	0	0	1	25	4	100	3	3	75	0	0	0	0	0	0	1	25	3	75
Artiodactyla	Tragelaphus	spekii	Sitatunga	4	2	50	2	50	0	0	0	0	0	0	0	0	4	100	2	0	0	2	50	0	0	0	0	0	0	2	50
Artiodactyla	Rangifer	tarandus	Reindeer	4	2	50	2	50	0	0	0	0	0	0	1	25	4	100	4	2	50	2	50	0	0	0	0	1	25	4	100
Artiodactyla	Giraffa	camelopardalis	Giraffe	8	7	87.5	1	12.5	5	62.5	0	0	3	37.5	0	0	8	100	6	6	75	0	0	5	62.5	3	37.5	0	0	6	75
Artiodactyla	Camelus	dromedarius	Dromedary Camel	43	22	51.1628	21	48.8372	6	13.9535	5	11.6279	0	0	7	17.9487	39	90.6977	18	12	27.907	6	13.9535	5	11.6279	0	0	5	12.8205	16	37.2093
Artiodactyla	Camelus	bactrianus	Bactrian Camel	44	22	50	22	50	14	31.8182	7	15.9091	0	0	2	20	10	22.7273	27	16	36.3636	11	25	8	18.1818	0	0	2	20	7	15.9091
Artiodactyla	Sus	scrofa	Pig	166	86	51.8072	80	48.1928	27	16.2651	3	1.80723	6	8.57143	17	24.2857	70	42.1687	59	35	21.0843	24	14.4578	17	10.241	5	7.14286	7	10	24	14.4578
Perissodactyla	Equus	caballus	Horse	84	47	55.9524	37	44.0476	5	5.95238	3	3.57143	3	7.89474	7	18.4211	38	45.2381	34	21	25	13	15.4762	4	4.7619	3	7.89474	2	5.26316	16	19.0476
Perissodactyla	Equus	asinus	Donkey	13	4	30.7692	9	69.2308	2	15.3846	1	7.69231	4	30.7692	3	23.0769	13	100	10	4	30.7692	6	46.1538	2	15.3846	4	30.7692	2	15.3846	10	76.9231
Perissodactyla	Diceros	bicornis	Black Rhinoceros	6	6	100	0	0	5	83.3333	0	0	3	50	0	0	6	100	6	6	100	0	0	5	83.3333	3	50	0	0	6	100
Proboscidea	Elephas	maximus	Asian Elephant	16	6	37.5	10	62.5	9	56.25	1	6.25	0	0	9	56.25	16	100	10	3	18.75	7	43.75	5	31.25	0	0	6	37.5	10	62.5
Proboscidea	Loxodonta	africana	African Elephant	16	7	43.75	9	56.25	8	50	0	0	4	25	6	37.5	16	100	13	7	43.75	6	37.5	5	31.25	4	25	3	18.75	13	81.25
Pilosa	Mymecophaga	tridactyla	Giant Anteater	5	1	20	4	80	0	0	2	40	0	0	2	40	5	100	2	0	0	2	40	0	0	0	0	1	20	2	40
Rodentia	Rattus	unspecified	Rat	10	0	0	10	100	0	0	0	0	0	0	1	12.5	8	80	7	0	0	7	70	0	0	0	0	1	12.5	6	60
Rodentia	Mus	unspecified	Mouse	9	0	0	9	100	0	0	0	0	0	0	1	12.5	8	88.8889	6	0	0	6	66.6667	0	0	0	0	1	12.5	6	66.6667
Chiroptera	Pteropus	hypomelanus	Island Flying Fox	4	3	75	1	25	0	0	1	25	0	0	2	50	4	100	2	2	50	0	0	0	0	0	0	2	50	2	50
Cetacea	Delphinapterus	leucas	Beluga	1	0	0	1	100	0	0	0	0	0	0	0	0	1	100	1	0	0	1	100	0	0	0	0	0	0	1	100
Cetacea	Tursiops	truncatus	Bottlenose Dolphin	8	5	62.5	3	37.5	3	37.5	0	0	1	12.5	1	12.5	8	100	6	4	50	2	25	3	37.5	1	12.5	1	12.5	6	75
Cetacea	Balaenoptera	acutorostrata	Minke Whale	7	4	57.1429	3	42.8571	2	28.5714	0	0	0	0	5	71.4286	7	100	5	4	57.1429	1	14.2857	2	28.5714	0	0	3	42.8571	5	71.4286
Cetacea	Balaenoptera	brydei	Bryde's Whale	3	0	0	3	100	0	0	0	0	0	0	1	33.3333	3	100	3	0	0	3	100	0	0	0	0	1	33.3333	3	100
Cetacea	Balaenoptera	borealis	Sei Whale	3	0	0	3	100	0	0	0	0	0	0	1	33.3333	3	100	3	0	0	3	100	0	0	0	0	1	33.3333	3	100
Pinnipedia	Cystophora	cristata	Hooded Seal	29	29	100	0	0	21	72.4138	0	0	0	0	28	96.5517	29	100	8	8	27.5862	0	0	5	17.2414	0	0	7	24.1379	8	27.5862
Pinnipedia	Lobodon	carcinophagus	Crabeater Seal	1	1	100	0	0	1	100	0	0	0	0	0	0	1	100	1	1	100	0	0	1	100	0	0	0	0	1	100
Pinnipedia	Phoca	vitulina	Arctic Harbor Seal	13	6	46.1538	7	53.8462	7	53.8462	0	0	0	0	12	92.3077	13	100	7	5	38.4615	2	15.3846	3	23.0769	0	0	6	46.1538	7	53.8462
Pinnipedia	Erignathus	barbatus	Bearded Seal	19	16	84.2105	3	15.7895	19	100	0	0	0	0	13	68.4211	19	100	3	2	10.5263	1	5.26316	3	15.7895	0	0	2	10.5263	3	15.7895
Sirenia	Trichechus	manatus	Florida Manatee	3	3	100	0	0	2	66.6667	0	0	0	0	1	33.3333	3	100	3	3	100	0	0	2	66.6667	0	0	1	33.3333	3	100
Diprotodontia	Macropus	rufus	Red Kangaroo	12	5	41.6667	7	58.3333	0	0	0	0	0	0	0	0	12	100	1	0	0	1	8.33333	0	0	0	0	0	0	1	8.33333
Diprotodontia	Macropus	giganteus	Grey Kangaroo	1	1	100	0	0	0	0	0	0	0	0	0	0	1	100	1	1	100	0	0	0	0	0	0	0	0	1	100
Diprotodontia	Dendrolagus	goodfellowi	Goodfellow's Tree Kangaroo	5	5	100	0	0	4	80	0	0	2	40	0	0	5	100	5	5	100	0	0	4	80	2	40	0	0	5	100
Diprotodontia	Macropus	eugenii	Tammar Wallaby	18	9	50	9	50	0	0	0	0	0	0	0	0	18	100	3	2	11.1111	1	5.55556	0	0	0	0	0	0	3	16.6667
Diprotodontia	Vombatus	ursinus	Wombat	12	5	41.6667	7	58.3333	0	0	0	0	0	0	0	0	12	100	1	1	8.33333	0	0	0	0	0	0	0	0	1	8.33333
Diprotodontia	Trichosurus	vulpecula	Brushtail Possum	16	9	56.25	7	43.75	0	0	0	0	0	0	0	0	16	100	2	2	12.5	0	0	0	0	0	0	0	0	2	12.5
Dasyuromorphia	Phascolarctos	cinereus	Koala	10	4	40	6	60	2	20	0	0	0	0	0	0	10	100	4	2	20	2	20	1	10	0	0	0	0	4	40
Dasyuromorphia	Dasyurus	maculatus	Tiger Quoll	14	9	64.2857	5	35.7143	0	0	0	0	1	7.69231	0	0	13	92.8571	1	1	7.14286	0	0	0	0	0	0	0	0	1	7.14286
Dasyuromorphia	Dasyurus	viverrinus	Eastern Quoll	11	7	63.6364	4	36.3636	0	0	0	0	1	9.09091	0	0	11	100	3	2	18.1818	1	9.09091	0	0	0	0	0	0	3	27.2727
Monotremes	Ornithorhynchus	anatinus	Platypus	33	14	42.4242	19	57.5758	29	87.8788	0	0	1	3.7037	22	81.4815	27	81.8182	11	9	27.2727	2	6.06061	9	27.2727	0	0	3	11.1111	5	15.1515
Monotremes	Tachyglossus	aculeatus	Echidna	4	2	50	2	50	2	50	0	0	0	0	0	0	3	75	4	2	50	2	50	2	50	0	0	0	0	3	75
*Oligosaccharides meeting multiple structural identities may be counted multiple times across the columns in this table.
For example: 4_2_1_2_0c would count toward the "Acidic Oligosaccahrides," "Fucosylated Oligosaccharides," "Type I Core Oligosaccharides," and "Oligosaccharides with Linkage Information" columns because it contains a fucose, contains sialic acid (Neu5Ac), and has known linkage information that identifies it as having a type I core
